# Supplementary material for: Identification of Actin Filament-Associated Proteins in Giardia lamblia
Source: Microbiol Spectr. 2021 Jul 21;9(1):10.1128/spectrum.00558-21. doi: 10.1128/spectrum.00558-21 (PMC8552679; doi:10.1128/spectrum.00558-21)
Supplement: SUPPLEMENTAL FILE 1 — Supplemental material. Download SPECTRUM00558-21_Supp_1_seq2.xlsx, XLSX file, 0.1 MB. [file spectrum00558-21_supp_1_seq2.xlsx]

## Sheet: Sheet1
Previously Identified GlActin Interactors Found in This Screen				Conditions and number of replicates
ORF Number	Name	Identity	F-Buffer	G-Buffer	DSP Pre-treatment	Dominant Buffer Condition
GL50803_111950	Axonmeal Dynein Heavy chain	Axonemal	0	1	0	G
GL50803_101138	Axonmeal Dynein Heavy chain	Axonemal	0	1	0	G
GL50803_40496	Axonmeal Dynein Heavy chain	Axonemal	1	2	2	G and DSP pre-treatment
GL50803_13273	Axonmeal Dynein Heavy chain	Axonemal	3	3	3	G, F, and DSP pre-treatment
GL50803_42285	Ciliary dynein heavy chain 11	Axonemal	0	1	0	G
GL50803_6744	Centrin	Axonemal	0	2	0	G
GL50803_37985	Dynein heavy chain	Axonemal	0	1	0	G
GL50803_137716	Axoneme-associated protein GASP-180	Axonemal	3	3	3	G and DSP pre-treatment
GL50803_14242	Dynein heavy chain-cytoplasmic	Axonemal	0	1	0	G
GL50803_104685	Caltractin	Axonemal	2	1	0	F in two replicates, G in one replicate
GL50803_137712	Hypothetical protein	Axonemal	0	1	0	G
GL50803_11992	TCP-1 chaperonin sub epsilon	Chaperone	0	2	1	G in two replicates, DSP pre-treatment in one replicate
GL50803_11397	TCP-1 chaperonin subunit beta	Chaperone	0	1	2	G in one replicate, DSP pre-treatment in two replicates
GL50803_16124	TCP-1 chaperonin subunit eta	Chaperone	0	3	0	G
GL50803_13500	TCP-1 chaperonin subunit theta	Chaperone	0	1	2	G in one replicate, DSP pre-treatment in two replicates
GL50803_10231	TCP-1 chaperonin subunit zeta	Chaperone	0	1	2	G in one replicate, DSP pre-treatment in two replicates
GL50803_17482	TCP-1 chaperonin subunit alpha	Chaperone	0	1	2	G in one replicate, DSP pre-treatment in two replicates
GL50803_91919	TCP-1 chaperonin subunit alpha	Chaperone	0	1	2	G in one replicate, DSP pre-treatment in two replicates
GL50803_17411	TCP-1 chaperonin sub gamma	Chaperone	0	2	1	G in two replicates, DSP pre-treatment in one replicate
GL50803_88765	Cytosolic HSP70	Chaperone	0	1	2	G in one replicate, DSP pre-treatment in two replicates
GL50803_17121	Bip	Chaperone	1	2	0	G in two replicates, F in one replicate
GL50803_103891	Chaperonin 60	Chaperone	0	2	0	G
GL50803_9825	TBP-interacting protein TIP49	Nuclear	0	2	0	G
GL50803_17565	TBP-interacting protein TIP49	Nuclear	0	2	1	G in two replicates, DSP pre-treatment in one replicate
GL50803_22850	CMGC MAPK	Signaling	1	3	2	F, G, DSP pre-treatment
GL50803_6430	14-3-3 protein	Signaling	0	1	2	G in one replicate, DSP pre-treatment in two replicates
GL50803_17084	Kinase, NEK	Signaling	0	1	1	G in one replicate, DSP pre-treatment in one replicates
GL50803_14373	Dynamin	Trafficking	3	3	3	F, G, DSP pre-treatment
GL50803_9413	Protein disulfide isomerase PDI2	Trafficking	2	1	0	F in two replicates, G in one replicate
GL50803_15264	hypothetical protein	Hypothetical	0	0	1	DSP pre-treatment
GL50803_17532	Hypothetical protein	Hypothetical	0	0	1	DSP pre-treatment
GL50803_15485	hypothetical protein	Hypothetical	0	1	0	G
GL50803_7807	WD-40 repeat protein	Hypothetical	0	1	0	G
GL50803_137711	Hypothetical protein	Hypothetical	0	1	0	G
GL50803_5859	Hypothetical Protein	Hypothetical	0	1	1	G in one replicate, DSP pre-treatment in one replicate
GL50803_16424	Hypothetical Protein	Hypothetical	1	2	0	G in two replicates, F in one replicate
GL50803_35487	Hypothetical protein	Hypothetical	1	0	0	F
GL50803_37350	Hypothetical protein	Hypothetical	0	1	0	G
GL50803_137739	hypothetical protein	Hypothetical	1	0	0	F
GL50803_137689	Hypothetical protein	Hypothetical	1	0	0	F
GL50803_15251	Hypothetical protein	Hypothetical	1	1	0	G in one replicate, F in one replicate
GL50803_30233	Hypothetical protein	Hypothetical	0	1	0	G
