# Supplementary material for: Identification of Actin Filament-Associated Proteins in Giardia lamblia
Source: Microbiol Spectr. 2021 Jul 21;9(1):10.1128/spectrum.00558-21. doi: 10.1128/spectrum.00558-21 (PMC8552679; doi:10.1128/spectrum.00558-21)
Supplement: SUPPLEMENTAL FILE 2 — Supplemental material. Download SPECTRUM00558-21_Supp_2_seq4.xlsx, XLSX file, 0.1 MB. [file spectrum00558-21_supp_2_seq4.xlsx]

## Sheet: Sheet1
F-GlActin interactors previously localized
ORF Number	Identity	Localization
GL50803_2107	Hypothetical	Nuclei
GL50803_13584	Hypothetical	Axonemes
GL50803_14859	Ankyrin repeat	Ventral disc, excluding ventral groove
GL50803_13766	Ankyrin repeat	Ventral disc
GL50803_8692	CBS domain-containing protein	Plasma membrane
GL50803_11380	Hypothetical	Cytoplasm, plasma membrane
GL50803_15918	Hypothetical	Ventral disc, enriched in overlap zone and ventral groove
GL50803_3934	Hypothetical	Anterior and caudal flagella, ventral disc, median body
GL50803_86468	Hypothetical	Inclusions
GL50803_11654	Alpha-1 giardin	Plasma membrane	none (HW did it)
GL50803_11683	Alpha-3 giardin	Plasma membrane	none (HW did it)
GL50803_12139	Ankyrin repeat	Ventral disc, lateral crest
GL50803_13273	Dynein intermediate light chain	Flagella
GL50803_15918	Hypothetical	Ventral disc, enriched in overlap zone and ventral groove
GL50803_3934	Hypothetical	Anterior and caudal flagella, ventral disc, median body
GL50803_4410	SALP-1	Ventral disc
GL50803_6171	Hypothetical	Cytoplasm, lateral crest
GL50803_7244	Hypothetical	Cytoplasm, plasma membrane
GL50803_9148	H-SHIPPO-1	Lateral crest, nuclei, median body, flagella
GL50803_94463	Hypothetical	Cytoplasmic
GL50803_86676	Delta-giardin	Ventral disc
