# Supplementary material for: Identification of Actin Filament-Associated Proteins in Giardia lamblia
Source: Microbiol Spectr. 2021 Jul 21;9(1):10.1128/spectrum.00558-21. doi: 10.1128/spectrum.00558-21 (PMC8552679; doi:10.1128/spectrum.00558-21)
Supplement: SUPPLEMENTAL FILE 3 — Supplemental material. Download SPECTRUM00558-21_Supp_3_seq3.xlsx, XLSX file, 0.1 MB. [file spectrum00558-21_supp_3_seq3.xlsx]

## Sheet: Replicates
Supplemental Table 3: Complete list of proteins identified in this screen as GlActin interactors
Replicate 1				Replicate 2				Replicate 3
Protein ID/ORF Number	F Hits	G Hits	DSP Pre-treatment Hits	Protein ID/ORF Number	F Hits	G Hits	DSP Pre-treatment Hits	Protein ID/ORF Number	F Hits	G Hits	DSP Pre-treatment Hits
GL50803_14569	4	21	0	GL50803_112103	397	434	700	GL50803_10016	0	7	7
GL50803_92983	13	15	6	GL50803_112304,GL50803_112312	614	450	508	GL50803_10038	0	4	0
GL50803_24097	10	10	7	GL50803_88765	175	113	424	GL50803_100864	20	9	5
GL50803_2053	0	7	0	GL50803_4812	451	328	412	GL50803_100906	4	20	0
GL50803_24734	7	6	2	GL50803_10311	305	244	395	GL50803_10091	0	13	2
GL50803_11152	0	6	2	GL50803_16453	255	197	373	GL50803_100955	12	6	7
GL50803_11713	3	6	0	GL50803_13608	276	159	305	GL50803_101074	278	214	85
GL50803_14850	0	6	0	GL50803_17570	188	216	305	GL50803_101138	0	14	0
GL50803_10676	7	5	20	GL50803_17121	297	199	294	GL50803_101212	0	2	7
GL50803_3470	3	5	3	GL50803_16125	200	218	271	GL50803_101278	0	82	82
GL50803_2341	5	5	2	GL50803_9909	322	345	254	GL50803_101501	0	10	7
GL50803_8035	0	5	1	GL50803_14373	259	101	254	GL50803_101534	4	15	5
GL50803_14782	3	5	0	GL50803_6687	200	190	192	GL50803_10167	0	35	2
GL50803_16900	0	5	0	GL50803_17230	159	117	192	GL50803_10181	0	6	0
GL50803_14869	0	5	0	GL50803_14285	42	54	192	GL50803_101810	4	4	2
GL50803_137751	14	4	8	GL50803_6430	113	82	186	GL50803_10193	0	7	0
GL50803_115500	9	4	6	GL50803_11043	113	103	181	GL50803_102023	0	14	9
GL50803_10079	8	4	3	GL50803_16867	217	647	158	GL50803_102101	8	73	45
GL50803_27308	2	4	3	GL50803_14521	167	159	153	GL50803_102108	86	135	78
GL50803_16256	1	4	3	GL50803_86511	100	117	153	GL50803_10231	0	13	12
GL50803_104139	2	4	1	GL50803_137617	276	138	147	GL50803_102438	0	4	0
GL50803_13616	2	4	0	GL50803_114609	226	321	147	GL50803_10255	163	74	137
GL50803_89887	2	4	0	GL50803_16833	63	49	147	GL50803_102813	8	12	26
GL50803_2509	1	4	0	GL50803_137716	681	532	141	GL50803_103059	16	31	16
GL50803_8367	1	4	0	GL50803_112079,GL50803_103676	338	293	141	GL50803_10311	278	243	494
GL50803_6185	0	4	0	GL50803_3206	8	9	141	GL50803_103285	0	5	5
GL50803_16833	0	4	0	GL50803_11654	226	110	136	GL50803_103373	90	121	106
GL50803_22455	2	3	3	GL50803_93358	213	270	136	GL50803_103437	0	9	0
GL50803_114192	2	3	1	GL50803_136021,GL50803_101291,GL50803_136020	409	398	130	GL50803_10358	4	39	7
GL50803_23424	0	3	1	GL50803_114787	125	110	130	GL50803_10367	0	20	2
GL50803_7351	3	3	0	GL50803_3331	71	63	130	GL50803_10370	0	3	9
GL50803_2964	2	3	0	GL50803_11118	92	152	124	GL50803_103709	4	19	9
GL50803_7306	1	3	0	GL50803_27925	150	80	119	GL50803_103713	37	44	28
GL50803_17330	0	3	0	GL50803_1345	50	70	119	GL50803_103783	0	10	0
GL50803_11755	0	3	0	GL50803_33769	138	211	113	GL50803_103855	12	3	9
GL50803_34094	0	3	0	GL50803_9779	79	105	113	GL50803_103878	0	3	0
GL50803_2555	0	3	0	GL50803_103373	79	82	113	GL50803_103891	0	11	7
GL50803_14846	0	3	0	GL50803_21942	63	75	113	GL50803_104031	0	2	0
GL50803_28526	0	3	0	GL50803_10822	117	87	107	GL50803_104150	20	1	16
GL50803_8770	0	3	0	GL50803_15383	109	80	107	GL50803_104173	0	56	64
GL50803_9072	0	3	0	GL50803_7532	46	52	102	GL50803_104250	29	7	19
GL50803_10400	0	3	0	GL50803_9704	8	7	102	GL50803_10428	12	20	47
GL50803_15514	0	3	0	GL50803_9848	100	59	96	GL50803_10429	86	35	42
GL50803_16877	0	3	0	GL50803_9827	58	30	96	GL50803_10450	4	13	2
GL50803_10019	1	2	4	GL50803_101074	259	148	90	GL50803_104685	37	11	12
GL50803_113137	4	2	3	GL50803_17395	92	91	90	GL50803_104866	8	9	0
GL50803_6447	3	2	3	GL50803_7195	13	42	90	GL50803_104982	8	0	7
GL50803_17431	1	2	3	GL50803_15297	46	42	85	GL50803_104994	0	3	7
GL50803_113873	1	2	2	GL50803_16844	58	28	79	GL50803_10521	184	64	125
GL50803_94478	0	2	2	GL50803_137618	255	145	73	GL50803_10524	49	14	33
GL50803_30354	0	2	2	GL50803_14938	75	70	73	GL50803_10538	8	34	2
GL50803_17246	0	2	1	GL50803_16387	71	91	73	GL50803_10570	41	25	35
GL50803_13007	0	2	1	GL50803_17163	42	28	73	GL50803_10577	33	34	21
GL50803_33870	2	2	0	GL50803_86676	21	7	73	GL50803_10608	0	4	0
GL50803_11449	1	2	0	GL50803_17055	4	5	73	GL50803_10623	0	19	12
GL50803_7719	1	2	0	GL50803_17153	117	59	68	GL50803_10661	4	27	31
GL50803_17563	1	2	0	GL50803_17090	63	101	68	GL50803_10698	37	11	16
GL50803_17250	1	2	0	GL50803_16588	25	30	68	GL50803_10708	0	13	5
GL50803_93024	0	2	0	GL50803_27310	17	9	68	GL50803_10778	16	2	2
GL50803_105642	0	2	0	GL50803_17063	146	246	62	GL50803_10780	0	5	5
GL50803_90402	0	2	0	GL50803_11359	75	87	62	GL50803_10791	0	1	0
GL50803_14064	0	2	0	GL50803_98054	75	28	62	GL50803_10822	8	42	21
GL50803_29119	0	2	0	GL50803_7204	46	49	62	GL50803_10829	0	10	12
GL50803_15062	0	2	0	GL50803_11354	42	45	62	GL50803_10843	0	31	0
GL50803_5568	0	2	0	GL50803_10524	38	14	62	GL50803_10858	0	3	2
GL50803_5800	0	2	0	GL50803_4410	33	2	62	GL50803_10870	12	14	16
GL50803_17617	0	2	0	GL50803_16322	96	77	56	GL50803_10881	0	2	2
GL50803_23300	0	2	0	GL50803_17547	63	131	56	GL50803_10882	0	6	5
GL50803_13143	0	2	0	GL50803_5810	50	30	56	GL50803_10885	4	64	35
GL50803_3590	0	2	0	GL50803_135003,GL50803_135002,GL50803_135001	42	38	56	GL50803_10893	0	5	0
GL50803_5250	0	2	0	GL50803_16667	33	40	56	GL50803_10901	8	2	0
GL50803_14241	0	2	0	GL50803_17060	33	9	56	GL50803_10919	8	1	5
GL50803_11696	0	2	0	GL50803_13747	25	19	56	GL50803_10969	0	2	9
GL50803_137696	0	2	0	GL50803_8826	17	16	56	GL50803_11043	118	120	132
GL50803_10609	0	2	0	GL50803_15410	17	23	56	GL50803_11100	0	1	2
GL50803_21750	0	2	0	GL50803_102813	17	14	56	GL50803_11118	0	159	64
GL50803_6054	0	2	0	GL50803_103709	4	0	56	GL50803_11129	0	4	2
GL50803_17199	0	2	0	GL50803_16412	0	12	56	GL50803_11165	16	15	2
GL50803_14786	4	1	2	GL50803_17244	100	87	51	GL50803_111950	0	11	0
GL50803_9262	2	1	1	GL50803_19436	96	91	51	GL50803_112076	0	54	28
GL50803_96878	2	1	1	GL50803_90872	63	56	51	GL50803_112079,GL50803_103676	588	656	527
GL50803_7272	0	1	1	GL50803_13864	63	47	51	GL50803_112103	143	475	346
GL50803_4046	0	1	1	GL50803_16717	58	30	51	GL50803_11220	8	2	7
GL50803_4838	3	1	0	GL50803_14859	46	9	51	GL50803_112304,GL50803_112312	682	362	673
GL50803_12807	1	1	0	GL50803_16969	46	28	51	GL50803_112408	0	8	0
GL50803_112633	1	1	0	GL50803_100955	42	35	51	GL50803_11247	4	30	26
GL50803_101832	1	1	0	GL50803_29487	38	28	51	GL50803_112489	0	5	0
GL50803_28232	1	1	0	GL50803_6184	29	21	51	GL50803_112518	4	7	35
GL50803_13622	1	1	0	GL50803_7110	29	28	51	GL50803_112681	4	75	31
GL50803_39212	1	1	0	GL50803_15106	29	49	51	GL50803_112846	8	87	49
GL50803_12089	1	1	0	GL50803_114776	21	21	51	GL50803_11287	33	3	16
GL50803_17379	1	1	0	GL50803_7766	17	35	51	GL50803_112885	0	6	0
GL50803_32398	1	1	0	GL50803_17143	17	21	51	GL50803_11301	53	26	31
GL50803_99743	0	1	0	GL50803_2107	8	2	51	GL50803_11311	20	3	12
GL50803_16430	0	0	2	GL50803_8805	8	0	51	GL50803_113133	4	41	2
GL50803_40747	1	0	1	GL50803_8235	4	16	51	GL50803_113252	0	6	2
GL50803_112017	1	0	1	GL50803_12108	0	26	51	GL50803_113365	0	18	7
GL50803_121061	1	0	1	GL50803_13500	0	59	51	GL50803_113456	4	5	2
GL50803_111732	1	0	1	GL50803_9861	159	143	45	GL50803_11354	29	27	40
GL50803_113439	0	0	1	GL50803_13561	92	115	45	GL50803_113553	45	19	40
GL50803_8512	2	0	0	GL50803_13475	84	143	45	GL50803_113554	0	12	2
GL50803_7891	26	55	16	GL50803_8118	84	82	45	GL50803_11359	4	16	71
GL50803_28234	1	32	3	GL50803_14019	75	77	45	GL50803_113622	20	11	0
GL50803_11448	29	27	40	GL50803_15869	58	61	45	GL50803_113677	4	55	148
GL50803_42377	20	27	7	GL50803_5795	58	84	45	GL50803_113723	12	1	0
GL50803_19364	50	12	7	GL50803_5947	42	33	45	GL50803_11380	8	7	24
GL50803_4852	3	12	2	GL50803_15520	42	40	45	GL50803_113876	0	2	0
GL50803_40817	3	40	1	GL50803_16235	25	14	45	GL50803_113892	12	65	9
GL50803_12949	8	30	9	GL50803_14614	25	12	45	GL50803_11390	8	12	28
GL50803_7896	1	10	0	GL50803_93938	21	12	45	GL50803_11397	0	21	7
GL50803_1995	1	10	0	GL50803_9115	13	26	45	GL50803_113987	29	24	2
GL50803_14481	7	54	2	GL50803_113553	13	16	45	GL50803_114119	131	172	141
GL50803_7242	0	18	1	GL50803_14091	75	54	40	GL50803_114210	4	16	5
GL50803_3414	11	9	3	GL50803_7878	50	40	40	GL50803_114246	0	5	0
GL50803_10358	104	352	19	GL50803_7796	46	40	40	GL50803_11434	0	20	7
GL50803_22454	3	8	1	GL50803_121046,GL50803_121045	38	56	40	GL50803_114442,GL50803_112519,GL50803_113284	0	11	2
GL50803_8260	2	8	1	GL50803_11301	29	28	40	GL50803_114497	4	3	7
GL50803_3007	2	8	0	GL50803_3042	13	14	40	GL50803_114498	0	7	2
GL50803_14171	7	37	2	GL50803_22165	4	2	40	GL50803_114546	12	3	7
GL50803_8854	3	79	1	GL50803_12885	4	16	40	GL50803_114609	241	471	424
GL50803_33989	9	7	9	GL50803_9008	0	0	40	GL50803_114626	0	11	0
GL50803_14475	1	7	1	GL50803_10358	205	434	34	GL50803_114776	0	62	42
GL50803_17337	10	76	5	GL50803_14049	50	52	34	GL50803_114777	4	14	0
GL50803_3570	10	30	4	GL50803_12102	46	70	34	GL50803_114787	159	209	137
GL50803_95787	1	12	1	GL50803_10429	38	14	34	GL50803_11486	0	11	16
GL50803_23552	2	6	2	GL50803_11950	38	33	34	GL50803_11495	0	6	0
GL50803_16351	3	6	1	GL50803_17532	25	14	34	GL50803_115052	0	11	0
GL50803_15204	1	6	0	GL50803_7287	13	14	34	GL50803_115129	0	2	0
GL50803_11595	1	6	0	GL50803_8692	8	19	34	GL50803_115159	8	13	0
GL50803_9099	0	6	0	GL50803_17400	8	19	34	GL50803_115338,GL50803_115337	20	7	14
GL50803_10881	0	52	2	GL50803_8560	8	16	34	GL50803_11540	33	42	12
GL50803_7873	15	17	24	GL50803_21505	8	9	34	GL50803_115478,GL50803_115479	29	30	56
GL50803_16435	2	43	0	GL50803_11486	4	14	34	GL50803_11654	229	183	158
GL50803_9825	1	85	1	GL50803_17482	0	30	34	GL50803_11683	73	28	26
GL50803_114121	24	31	29	GL50803_91919	0	16	34	GL50803_11684	106	20	24
GL50803_16652	7	51	2	GL50803_17468	0	0	34	GL50803_11720	29	10	12
GL50803_16867	64	469	31	GL50803_10038	0	0	34	GL50803_11867	12	4	0
GL50803_28696	2	10	0	GL50803_91354	134	38	28	GL50803_11950	65	27	45
GL50803_3147	4	5	3	GL50803_137612	88	54	28	GL50803_11953	16	28	35
GL50803_27266	4	5	2	GL50803_15832	75	171	28	GL50803_11992	4	30	19
GL50803_3563	4	5	2	GL50803_16265	63	56	28	GL50803_12102	94	103	101
GL50803_16805	2	5	1	GL50803_111933	58	35	28	GL50803_121046,GL50803_121045	45	50	45
GL50803_15196	2	5	1	GL50803_111936	58	35	28	GL50803_12108	20	61	35
GL50803_3581	6	5	0	GL50803_15251	58	47	28	GL50803_12139	45	22	16
GL50803_16863	1	5	0	GL50803_7870	50	56	28	GL50803_12150	0	52	33
GL50803_98056	3	34	0	GL50803_480	46	26	28	GL50803_12162	4	9	2
GL50803_112518	0	62	0	GL50803_135231,GL50803_14212	38	33	28	GL50803_12216	163	109	106
GL50803_94658	0	23	0	GL50803_4653	33	9	28	GL50803_12770	12	25	21
GL50803_16659	0	9	0	GL50803_10527	29	14	28	GL50803_12807	0	2	0
GL50803_3036	6	13	2	GL50803_42377	21	5	28	GL50803_12949	0	4	0
GL50803_16310	18	59	6	GL50803_16310	21	30	28	GL50803_12981	12	30	16
GL50803_11342	4	28	8	GL50803_8064	21	30	28	GL50803_12999	41	10	0
GL50803_13988	0	20	1	GL50803_4239	17	12	28	GL50803_13000	8	2	0
GL50803_31671	0	8	1	GL50803_112681	8	14	28	GL50803_13127	0	7	2
GL50803_11170	5	4	5	GL50803_11683	8	12	28	GL50803_13272	0	33	14
GL50803_7007	2	4	2	GL50803_104250	4	5	28	GL50803_13273	12	7	5
GL50803_16715	1	4	2	GL50803_10843	0	16	28	GL50803_13329	4	5	0
GL50803_113219	2	4	1	GL50803_112932	0	5	28	GL50803_13350	0	7	7
GL50803_17371	0	4	1	GL50803_2980	0	14	28	GL50803_13372	8	5	7
GL50803_2452	0	4	1	GL50803_4652	54	30	23	GL50803_13412	0	2	24
GL50803_10361	4	4	0	GL50803_9030	54	38	23	GL50803_13413	0	5	0
GL50803_18471	2	4	0	GL50803_10255	38	12	23	GL50803_1345	0	76	87
GL50803_2013	1	4	0	GL50803_14670	29	21	23	GL50803_13452	4	6	2
GL50803_1383	1	4	0	GL50803_3593	25	38	23	GL50803_13475	0	37	66
GL50803_4578	0	4	0	GL50803_14551	21	28	23	GL50803_13500	0	20	42
GL50803_9363	0	4	0	GL50803_8462	21	26	23	GL50803_135003,GL50803_135002,GL50803_135001	57	30	42
GL50803_17278	0	4	0	GL50803_16824	21	14	23	GL50803_135231,GL50803_14212	37	19	47
GL50803_40244	0	4	0	GL50803_114535	21	7	23	GL50803_13561	135	20	85
GL50803_16322	3	35	13	GL50803_16431	17	35	23	GL50803_13584	20	38	35
GL50803_7843	2	11	3	GL50803_32738	13	7	23	GL50803_135886,GL50803_135885	0	2	2
GL50803_6744	0	11	3	GL50803_113892	13	21	23	GL50803_136021,GL50803_101291,GL50803_136020	604	663	487
GL50803_4156	3	7	1	GL50803_104994	13	7	23	GL50803_13603	0	6	0
GL50803_6917	4	7	0	GL50803_6330	8	5	23	GL50803_13608	86	144	144
GL50803_103944	1	7	0	GL50803_17337	8	12	23	GL50803_13652	4	2	0
GL50803_16067	0	7	0	GL50803_3910	4	5	23	GL50803_13747	8	3	16
GL50803_93550	0	7	0	GL50803_12216	4	7	23	GL50803_137603	0	14	0
GL50803_6564	0	7	0	GL50803_5800	4	7	23	GL50803_137617	265	195	59
GL50803_11953	35	72	35	GL50803_10882	0	2	23	GL50803_137618	253	204	73
GL50803_13127	0	17	0	GL50803_10231	0	5	23	GL50803_137641	0	5	0
GL50803_13652	4	10	2	GL50803_8822	0	0	23	GL50803_13766	12	3	7
GL50803_8001	2	33	0	GL50803_13603	0	2	23	GL50803_137695	0	8	2
GL50803_11247	1	48	1	GL50803_21628	129	103	17	GL50803_137703	4	6	0
GL50803_16390	1	22	0	GL50803_14586	113	38	17	GL50803_137712	0	5	0
GL50803_7204	19	97	14	GL50803_9780	67	45	17	GL50803_137716	196	872	911
GL50803_6242	14	21	4	GL50803_15411	58	35	17	GL50803_13774	8	1	12
GL50803_14712	3	15	0	GL50803_15317	54	52	17	GL50803_137753	24	6	5
GL50803_11034	1	9	0	GL50803_9148	54	7	17	GL50803_13864	78	51	108
GL50803_10450	10	6	10	GL50803_10330	29	16	17	GL50803_13904	0	6	0
GL50803_10530	3	6	1	GL50803_8044	29	7	17	GL50803_13922	20	64	2
GL50803_102444	0	6	1	GL50803_15046	25	33	17	GL50803_13930	20	3	9
GL50803_12150	2	6	0	GL50803_95593	21	14	17	GL50803_13943	8	8	2
GL50803_29252	2	6	0	GL50803_11434	21	12	17	GL50803_13998	0	78	9
GL50803_92031	1	3	3	GL50803_7244	21	16	17	GL50803_14019	8	11	9
GL50803_97130	2	3	1	GL50803_6133	17	19	17	GL50803_14049	12	20	19
GL50803_15304	2	3	1	GL50803_33989	17	7	17	GL50803_14091	45	5	24
GL50803_103891	1	3	1	GL50803_9558	17	9	17	GL50803_14135	0	5	2
GL50803_95530	1	3	1	GL50803_6289	13	12	17	GL50803_14200	4	7	0
GL50803_28699	1	3	1	GL50803_11129	13	5	17	GL50803_14213	0	6	0
GL50803_112870	1	3	1	GL50803_34093	13	9	17	GL50803_14254	29	16	2
GL50803_7522	0	3	1	GL50803_14321	13	23	17	GL50803_14285	16	100	87
GL50803_4928	0	3	1	GL50803_10091	8	33	17	GL50803_14299	8	9	16
GL50803_17578	4	3	0	GL50803_115478,GL50803_115479	8	16	17	GL50803_14311	0	7	2
GL50803_4152	3	3	0	GL50803_5604	8	7	17	GL50803_14321	57	17	35
GL50803_16934	3	3	0	GL50803_9824	8	16	17	GL50803_14329	20	42	56
GL50803_8058	2	3	0	GL50803_15097	8	14	17	GL50803_14373	351	425	285
GL50803_17092	2	3	0	GL50803_17625	4	0	17	GL50803_14375	4	9	5
GL50803_8228	1	3	0	GL50803_10969	4	7	17	GL50803_14404	4	2	5
GL50803_8608	1	3	0	GL50803_14742	4	5	17	GL50803_14460	4	10	7
GL50803_4079	1	3	0	GL50803_10522	4	19	17	GL50803_14469	20	19	14
GL50803_17574	0	3	0	GL50803_12949	4	9	17	GL50803_14481	29	10	16
GL50803_8682	0	3	0	GL50803_27521,GL50803_14256	4	30	17	GL50803_14497	0	5	2
GL50803_6929	0	3	0	GL50803_24321	0	0	17	GL50803_14551	41	33	31
GL50803_17155	0	3	0	GL50803_7323	0	2	17	GL50803_14566	24	0	0
GL50803_16954	0	3	0	GL50803_10361	0	0	17	GL50803_14568	12	7	9
GL50803_9038	0	3	0	GL50803_16353	0	0	17	GL50803_14581	0	9	0
GL50803_16143	0	3	0	GL50803_13756	0	12	17	GL50803_14584	8	8	2
GL50803_39587	0	3	0	GL50803_16802	0	0	17	GL50803_14593	0	7	2
GL50803_17264	5	20	0	GL50803_3209	0	7	17	GL50803_14606	0	8	0
GL50803_104250	15	14	6	GL50803_15409	142	178	11	GL50803_14614	61	35	28
GL50803_113365	0	14	0	GL50803_16086	58	49	11	GL50803_14620	24	54	104
GL50803_14456	3	11	0	GL50803_14622	54	59	11	GL50803_14622	12	23	56
GL50803_15228	36	60	15	GL50803_16343	54	59	11	GL50803_14651	0	3	0
GL50803_16425	11	59	0	GL50803_7891	33	5	11	GL50803_14660	29	11	12
GL50803_39483	2	16	5	GL50803_14620	33	47	11	GL50803_14670	122	20	80
GL50803_102248	8	8	8	GL50803_5845	29	23	11	GL50803_14689	0	4	0
GL50803_14317	1	8	0	GL50803_95162	29	28	11	GL50803_14699	49	27	33
GL50803_101307	0	8	0	GL50803_15427	25	47	11	GL50803_14704	4	7	0
GL50803_7569	4	13	5	GL50803_4606	25	14	11	GL50803_14742	0	7	2
GL50803_135001	31	57	6	GL50803_7999	21	30	11	GL50803_14787	0	5	0
GL50803_22808	4	5	2	GL50803_14660	21	14	11	GL50803_14821	24	6	5
GL50803_5859	2	5	1	GL50803_3582	21	35	11	GL50803_14827	45	22	38
GL50803_6177	0	5	1	GL50803_15127	21	12	11	GL50803_14843	0	1	2
GL50803_7807	0	5	1	GL50803_16124	17	26	11	GL50803_14859	4	40	0
GL50803_11301	48	47	17	GL50803_4590	17	33	11	GL50803_14874	0	7	0
GL50803_21942	5	65	3	GL50803_33862	17	14	11	GL50803_14895	0	4	0
GL50803_17565	2	43	0	GL50803_10829	17	9	11	GL50803_14938	163	97	85
GL50803_15551	29	100	17	GL50803_17193	17	7	11	GL50803_14961	0	4	0
GL50803_31978	6	7	3	GL50803_8245	17	9	11	GL50803_14983	4	2	2
GL50803_29147	4	7	2	GL50803_5333	17	9	11	GL50803_14993	0	18	12
GL50803_12162	2	7	0	GL50803_8407	17	12	11	GL50803_15046	4	39	16
GL50803_21331	0	7	0	GL50803_9810	17	14	11	GL50803_15048	12	14	12
GL50803_5874	0	7	0	GL50803_16716	13	0	11	GL50803_15054	8	5	5
GL50803_14679	0	7	0	GL50803_16424	13	38	11	GL50803_15097	57	89	31
GL50803_12981	19	106	7	GL50803_6022	13	12	11	GL50803_15099	0	14	0
GL50803_3291	3	9	0	GL50803_16768	8	5	11	GL50803_15106	12	78	75
GL50803_15144	1	9	0	GL50803_16477	8	0	11	GL50803_15110	8	2	5
GL50803_86683	0	9	0	GL50803_9355	8	5	11	GL50803_15124	41	5	21
GL50803_14660	9	20	4	GL50803_11247	8	16	11	GL50803_15148	0	16	7
GL50803_16404	8	11	2	GL50803_10016	8	5	11	GL50803_15196	0	3	0
GL50803_11950	5	43	2	GL50803_5517	8	9	11	GL50803_15204	24	8	12
GL50803_16387	15	92	8	GL50803_15918	8	9	11	GL50803_15213	8	10	7
GL50803_19003	5	36	6	GL50803_4463	8	12	11	GL50803_15214	8	7	14
GL50803_7244	26	79	2	GL50803_9062	8	35	11	GL50803_15215	49	7	14
GL50803_104685	8	31	5	GL50803_20195	8	2	11	GL50803_15218	12	22	2
GL50803_4547	9	48	4	GL50803_3978	4	2	11	GL50803_15228	65	14	38
GL50803_15054	9	40	0	GL50803_4349	4	7	11	GL50803_15247	24	10	19
GL50803_113554	1	8	0	GL50803_15099	4	5	11	GL50803_15252	0	11	2
GL50803_16929	0	8	0	GL50803_7439	4	12	11	GL50803_15260	33	12	28
GL50803_3417	0	8	0	GL50803_16044	4	12	11	GL50803_15297	61	35	64
GL50803_7375	0	8	0	GL50803_21118	4	7	11	GL50803_15307	0	5	0
GL50803_14299	7	6	1	GL50803_27059	4	5	11	GL50803_15317	0	13	2
GL50803_15454	2	6	0	GL50803_104866	4	2	11	GL50803_15383	16	17	21
GL50803_91398	7	4	1	GL50803_14993	4	0	11	GL50803_15397	29	7	14
GL50803_10908	4	4	1	GL50803_7260	4	2	11	GL50803_15398	4	12	2
GL50803_28657	2	4	1	GL50803_23634	4	0	11	GL50803_15409	98	76	68
GL50803_21803	1	4	1	GL50803_14299	4	2	11	GL50803_15410	12	9	9
GL50803_11976	0	4	1	GL50803_39483	4	2	11	GL50803_15411	4	33	33
GL50803_15474	0	4	1	GL50803_17585	0	2	11	GL50803_15427	0	24	16
GL50803_3032	0	4	1	GL50803_33218	0	5	11	GL50803_15454	0	10	0
GL50803_11246	1	4	0	GL50803_9088	0	0	11	GL50803_15487	0	6	2
GL50803_16613	0	4	0	GL50803_101810	0	0	11	GL50803_15495	0	3	0
GL50803_114885	0	4	0	GL50803_10661	0	5	11	GL50803_15499	8	13	0
GL50803_137609	0	4	0	GL50803_17472	0	0	11	GL50803_15520	122	31	73
GL50803_32741	0	4	0	GL50803_17000	0	7	11	GL50803_15551	16	14	16
GL50803_37449	0	2	4	GL50803_16521	0	2	11	GL50803_15567	4	8	7
GL50803_97075	0	2	3	GL50803_17254	0	5	11	GL50803_15591	45	29	49
GL50803_16534	0	2	3	GL50803_27658	0	0	11	GL50803_15600	0	4	0
GL50803_15847	0	2	2	GL50803_28234	0	2	11	GL50803_15823	0	6	0
GL50803_7373	0	2	2	GL50803_11992	0	21	11	GL50803_15832	0	80	19
GL50803_25238	2	2	1	GL50803_14497	0	7	11	GL50803_15847	4	8	0
GL50803_14322	1	2	1	GL50803_22677	0	2	11	GL50803_15869	45	54	52
GL50803_7871	0	2	1	GL50803_14374	0	0	11	GL50803_15871	8	18	5
GL50803_14765	0	2	1	GL50803_16745	117	73	6	GL50803_15918	78	13	26
GL50803_16227	0	2	1	GL50803_8854	50	218	6	GL50803_15954	0	5	0
GL50803_37488	2	2	0	GL50803_137606	46	21	6	GL50803_15956	0	12	2
GL50803_17586	2	2	0	GL50803_9183	46	218	6	GL50803_15983	0	16	0
GL50803_8003	1	2	0	GL50803_13584	38	16	6	GL50803_16039	0	3	0
GL50803_8049	1	2	0	GL50803_15228	38	28	6	GL50803_16044	53	20	31
GL50803_33030	1	2	0	GL50803_16779	38	23	6	GL50803_16067	12	9	12
GL50803_9523	0	2	0	GL50803_14699	33	30	6	GL50803_16076,GL50803_14521	257	171	144
GL50803_13164	0	2	0	GL50803_4547	33	26	6	GL50803_16085	16	0	7
GL50803_14950	0	2	0	GL50803_16160	33	33	6	GL50803_16086	0	7	24
GL50803_8160	0	2	0	GL50803_10428	29	38	6	GL50803_16114	12	8	5
GL50803_10901	0	2	0	GL50803_40817	29	19	6	GL50803_16124	8	61	56
GL50803_6531	0	2	0	GL50803_11540	25	9	6	GL50803_16125	29	243	238
GL50803_7790	0	2	0	GL50803_113987	25	2	6	GL50803_16200	0	3	0
GL50803_8886	0	2	0	GL50803_14874	21	16	6	GL50803_16202	20	26	2
GL50803_33862	27	78	20	GL50803_13268	21	28	6	GL50803_16235	90	44	75
GL50803_5593	18	52	10	GL50803_15124	17	14	6	GL50803_16237	0	7	0
GL50803_3538	13	19	7	GL50803_5593	17	7	6	GL50803_16265	135	63	137
GL50803_23888	20	62	29	GL50803_14329	17	47	6	GL50803_16267	0	3	0
GL50803_4507	2	26	0	GL50803_36069	13	16	6	GL50803_16279	4	0	2
GL50803_10661	4	13	0	GL50803_24319	13	14	6	GL50803_16310	53	33	40
GL50803_15520	11	63	0	GL50803_97219	13	30	6	GL50803_16312	0	27	2
GL50803_135231	20	61	11	GL50803_16114	13	14	6	GL50803_16317	0	9	0
GL50803_15410	3	33	5	GL50803_15260	13	9	6	GL50803_16322	0	12	5
GL50803_114497	2	20	1	GL50803_113622	13	0	6	GL50803_16328	0	2	0
GL50803_16263	13	18	11	GL50803_10623	13	14	6	GL50803_16342	0	4	0
GL50803_15546	2	9	4	GL50803_137719	13	7	6	GL50803_16343	0	33	16
GL50803_3910	5	9	1	GL50803_17568	13	7	6	GL50803_16353	12	49	12
GL50803_39312	0	9	1	GL50803_11684	13	38	6	GL50803_16368	0	5	0
GL50803_16313	0	9	0	GL50803_13000	13	5	6	GL50803_16371	0	3	12
GL50803_14827	0	34	0	GL50803_27717	13	2	6	GL50803_16376	49	30	40
GL50803_15046	16	73	15	GL50803_9515	13	16	6	GL50803_16387	16	29	31
GL50803_5942	0	23	0	GL50803_14171	8	30	6	GL50803_16390	0	17	2
GL50803_7789	6	30	1	GL50803_3861	8	14	6	GL50803_16404	49	13	7
GL50803_121045	40	97	20	GL50803_8559	8	2	6	GL50803_16412	0	77	26
GL50803_16265	6	67	3	GL50803_23004	8	5	6	GL50803_16424	12	12	5
GL50803_14329	16	84	3	GL50803_8377	8	30	6	GL50803_16431	16	20	49
GL50803_34179	1	7	1	GL50803_5883	8	70	6	GL50803_16443	8	7	5
GL50803_15538	1	7	0	GL50803_6564	8	0	6	GL50803_16453	224	272	372
GL50803_9327	1	7	0	GL50803_3256	8	5	6	GL50803_1649	16	6	12
GL50803_14699	10	57	7	GL50803_8741	8	14	6	GL50803_16507	12	53	5
GL50803_27918	13	24	11	GL50803_7789	8	7	6	GL50803_16521	0	2	5
GL50803_10428	1	37	1	GL50803_15551	8	23	6	GL50803_16522	8	11	12
GL50803_10813	11	5	8	GL50803_10422	8	21	6	GL50803_16525	159	125	224
GL50803_16966	1	5	0	GL50803_23833	8	5	6	GL50803_16540	0	5	0
GL50803_17106	0	5	0	GL50803_19003	8	21	6	GL50803_16549	4	13	16
GL50803_9779	29	101	28	GL50803_17150	8	7	6	GL50803_16567	0	24	2
GL50803_6430	28	111	20	GL50803_12139	8	5	6	GL50803_16568	0	6	5
GL50803_16114	8	26	6	GL50803_10450	8	16	6	GL50803_16572	0	3	0
GL50803_15427	3	26	0	GL50803_12981	8	23	6	GL50803_16575	0	13	0
GL50803_10780	7	13	7	GL50803_23064	4	5	6	GL50803_16588	163	28	118
GL50803_16044	12	56	14	GL50803_103713	4	7	6	GL50803_16592	0	16	0
GL50803_14460	0	16	0	GL50803_7953	4	5	6	GL50803_16602	0	3	0
GL50803_137711	2	8	4	GL50803_137703	4	2	6	GL50803_16636	16	5	5
GL50803_11043	14	94	10	GL50803_14566	4	5	6	GL50803_16648	12	20	0
GL50803_42000	5	11	3	GL50803_112673,GL50803_112135	4	7	6	GL50803_16652	78	20	47
GL50803_7962	0	11	0	GL50803_103855	4	2	6	GL50803_16653	37	25	33
GL50803_9803	3	14	0	GL50803_8394	4	2	6	GL50803_16659	0	5	2
GL50803_11359	1	79	6	GL50803_103783	4	9	6	GL50803_16667	0	147	42
GL50803_8118	12	112	17	GL50803_24880	4	0	6	GL50803_16717	12	33	24
GL50803_17364	7	26	6	GL50803_24947	4	5	6	GL50803_16720	0	27	97
GL50803_15106	10	56	1	GL50803_6367	4	14	6	GL50803_16745	12	42	141
GL50803_87149	7	6	8	GL50803_95880	4	0	6	GL50803_16766	0	14	2
GL50803_2012	2	6	4	GL50803_22855	4	2	6	GL50803_16768	0	8	0
GL50803_21943	5	6	2	GL50803_10919	4	5	6	GL50803_16773	0	5	0
GL50803_5186	0	6	2	GL50803_115066	4	9	6	GL50803_16802	4	8	12
GL50803_95162	1	6	1	GL50803_17224	4	9	6	GL50803_16804	29	33	9
GL50803_14961	1	6	1	GL50803_6226	4	12	6	GL50803_16811	0	3	2
GL50803_19378	1	3	2	GL50803_1649	4	0	6	GL50803_16817	12	12	7
GL50803_16544	4	3	1	GL50803_5859	4	0	6	GL50803_16824	37	48	49
GL50803_90950	1	3	1	GL50803_27918	4	5	6	GL50803_16833	0	12	7
GL50803_114201	1	3	1	GL50803_112114	4	9	6	GL50803_16843	0	2	0
GL50803_5328	3	3	0	GL50803_7843	4	2	6	GL50803_16844	106	21	40
GL50803_9493	0	3	0	GL50803_17622	4	2	6	GL50803_16867	8	163	118
GL50803_17347	0	3	0	GL50803_36168	4	2	6	GL50803_16887	0	2	0
GL50803_10875	0	3	0	GL50803_7082	4	7	6	GL50803_16888	0	2	0
GL50803_115337	0	3	0	GL50803_10870	0	0	6	GL50803_16891	0	5	0
GL50803_2007	0	3	0	GL50803_23888	0	7	6	GL50803_16906	0	4	0
GL50803_6048	0	3	0	GL50803_29490	0	5	6	GL50803_16916	0	4	0
GL50803_16034	0	3	0	GL50803_4507	0	2	6	GL50803_16929	0	5	0
GL50803_34058	0	3	0	GL50803_10196	0	2	6	GL50803_16935	20	1	14
GL50803_16371	0	3	0	GL50803_6439	0	0	6	GL50803_16945	8	6	2
GL50803_94662	0	3	0	GL50803_6582	0	0	6	GL50803_16948	0	4	7
GL50803_7999	12	87	3	GL50803_16504	0	0	6	GL50803_1695	0	4	0
GL50803_14584	2	22	0	GL50803_2012	0	2	6	GL50803_16954	0	2	19
GL50803_27310	1	16	0	GL50803_9367	0	0	6	GL50803_16967	0	15	2
GL50803_13475	7	52	4	GL50803_27308	0	0	6	GL50803_16969	0	8	5
GL50803_13273	0	10	0	GL50803_14704	0	0	6	GL50803_16975	0	3	5
GL50803_16424	0	10	0	GL50803_16818	0	0	6	GL50803_16993	0	0	7
GL50803_9489	0	10	0	GL50803_8903	0	26	6	GL50803_16996	65	16	19
GL50803_7870	36	104	32	GL50803_14547	0	0	6	GL50803_17025	4	4	0
GL50803_15099	2	24	3	GL50803_39612	0	0	6	GL50803_17046	37	11	9
GL50803_137748	3	7	2	GL50803_4259	0	0	6	GL50803_17053	0	3	2
GL50803_14277	1	7	0	GL50803_114121	0	0	6	GL50803_17054	229	111	247
GL50803_17395	0	62	2	GL50803_15495	0	0	6	GL50803_17055	4	0	19
GL50803_16412	2	11	1	GL50803_10778	0	2	6	GL50803_17056	78	31	54
GL50803_5947	36	83	26	GL50803_14481	0	5	6	GL50803_17060	8	54	12
GL50803_7110	17	23	8	GL50803_13903	0	0	6	GL50803_17063	90	207	207
GL50803_14019	12	54	17	GL50803_17223	0	2	6	GL50803_17084	0	2	5
GL50803_112103	59	209	11	GL50803_2452	0	2	6	GL50803_17090	33	57	21
GL50803_3331	7	32	8	GL50803_6242	0	2	6	GL50803_17106	0	7	0
GL50803_8745	0	12	1	GL50803_11436	0	0	6	GL50803_17110	0	8	2
GL50803_13603	2	8	0	GL50803_4946	0	2	6	GL50803_17121	151	327	186
GL50803_37985	1	4	1	GL50803_14539	0	0	6	GL50803_17132	0	11	0
GL50803_91324	0	4	1	GL50803_17264	0	2	6	GL50803_17143	0	16	31
GL50803_24662	0	4	1	GL50803_17451	0	0	6	GL50803_17150	4	6	0
GL50803_88960	4	4	0	GL50803_86683	0	2	6	GL50803_17153	204	126	174
GL50803_28549	3	4	0	GL50803_33166	0	14	6	GL50803_17163	73	32	19
GL50803_14390	1	4	0	GL50803_115239	0	0	6	GL50803_17165	0	8	0
GL50803_10341	0	4	0	GL50803_5786	0	0	6	GL50803_17224	37	2	5
GL50803_10868	0	4	0	GL50803_14712	0	0	6	GL50803_17230	404	190	134
GL50803_17110	0	4	0	GL50803_12150	0	5	6	GL50803_17231	0	3	2
GL50803_14256	19	61	9	GL50803_16161	0	0	6	GL50803_17243	0	48	0
GL50803_16453	71	127	49	GL50803_10324	0	0	6	GL50803_17244	94	55	89
GL50803_15260	9	33	5	GL50803_15148	0	0	6	GL50803_17246	8	1	0
GL50803_14620	3	63	5	GL50803_31402	0	0	6	GL50803_17249	0	76	64
GL50803_16431	3	47	1	GL50803_17558	0	0	6	GL50803_17254	0	28	12
GL50803_21118	1	26	0	GL50803_15214	0	7	6	GL50803_17255	24	19	9
GL50803_3256	11	27	7	GL50803_113655	0	0	6	GL50803_17265	16	78	7
GL50803_91643	7	27	0	GL50803_15397	0	0	6	GL50803_17277	12	7	0
GL50803_10330	0	14	7	GL50803_17130	0	0	6	GL50803_17304	16	16	9
GL50803_6724	7	10	3	GL50803_4838	0	0	6	GL50803_17327	4	91	66
GL50803_91504	2	5	2	GL50803_17411	0	28	6	GL50803_17332	4	38	24
GL50803_90710	1	5	1	GL50803_87422	0	2	6	GL50803_17337	4	4	7
GL50803_14689	0	5	0	GL50803_11397	0	0	6	GL50803_17362	0	3	0
GL50803_7030	0	5	0	GL50803_9503	0	0	6	GL50803_17364	12	4	14
GL50803_7195	11	42	1	GL50803_4043	0	0	6	GL50803_17393	0	4	0
GL50803_7588	2	16	1	GL50803_13273	0	2	6	GL50803_17395	57	52	137
GL50803_14049	24	75	17	GL50803_15048	0	0	6	GL50803_17400	65	26	59
GL50803_13268	22	59	30	GL50803_4059	0	2	6	GL50803_17406	0	15	0
GL50803_16720	1	11	0	GL50803_22850	0	5	6	GL50803_17411	4	22	33
GL50803_17060	14	47	0	GL50803_137708,GL50803_137707,GL50803_41472	0	0	6	GL50803_17413	0	1	2
GL50803_101291	165	502	54	GL50803_13930	0	2	6	GL50803_17430	0	5	9
GL50803_13747	14	24	4	GL50803_15218	0	0	6	GL50803_17432	0	33	26
GL50803_9115	3	6	0	GL50803_134441,GL50803_134442	0	2	6	GL50803_17448	0	4	2
GL50803_11100	3	6	0	GL50803_2834	0	0	6	GL50803_17460	8	3	5
GL50803_137684	2	6	0	GL50803_8528	0	0	6	GL50803_17482	0	34	19
GL50803_102710	0	6	0	GL50803_14213	0	2	6	GL50803_17520	0	9	0
GL50803_7878	35	110	53	GL50803_16006	0	0	6	GL50803_17547	175	192	334
GL50803_13904	3	8	2	GL50803_21750	0	2	6	GL50803_17551	0	6	5
GL50803_27614	2	8	2	GL50803_16227	0	0	6	GL50803_17558	8	1	0
GL50803_102023	1	8	0	GL50803_16869	0	0	6	GL50803_17565	0	33	2
GL50803_6687	48	128	59	GL50803_13890	0	0	6	GL50803_17566	12	1	12
GL50803_5604	14	43	27	GL50803_14345	0	0	6	GL50803_17567	16	7	12
GL50803_103709	3	9	0	GL50803_17255	0	2	6	GL50803_17568	4	7	5
GL50803_8426	2	9	0	GL50803_15514	0	2	6	GL50803_17570	188	200	334
GL50803_26364	1	9	0	GL50803_16135	0	2	6	GL50803_17571	0	4	0
GL50803_8462	22	120	54	GL50803_11034	0	2	6	GL50803_17579	0	2	2
GL50803_6133	13	37	12	GL50803_15264	0	0	6	GL50803_17585	0	7	5
GL50803_10919	13	61	46	GL50803_17304	0	0	6	GL50803_17625	4	5	7
GL50803_13412	0	11	1	GL50803_15252	0	2	6	GL50803_17627	4	2	0
GL50803_3896	6	12	5	GL50803_41212	129	253	0	GL50803_18470	4	18	0
GL50803_15127	12	12	3	GL50803_113677	125	169	0	GL50803_19003	0	5	0
GL50803_33166	0	12	1	GL50803_17249	104	131	0	GL50803_19436	78	89	146
GL50803_34093	11	26	32	GL50803_10167	104	199	0	GL50803_2012	8	1	0
GL50803_2198	1	13	6	GL50803_7444	71	77	0	GL50803_2053	4	3	2
GL50803_3595	1	13	1	GL50803_5375	58	42	0	GL50803_2098	0	4	2
GL50803_17056	9	86	16	GL50803_11390	54	30	0	GL50803_2107	61	17	9
GL50803_5810	47	45	35	GL50803_96670	42	9	0	GL50803_21118	20	52	14
GL50803_9183	11	228	0	GL50803_6464	38	12	0	GL50803_21331	0	5	0
GL50803_17150	20	16	14	GL50803_11311	33	16	0	GL50803_21411	20	33	0
GL50803_16368	16	49	27	GL50803_9413	29	14	0	GL50803_21423	12	23	24
GL50803_14521	91	206	98	GL50803_16380	29	12	0	GL50803_21444	0	1	2
GL50803_29487	3	35	1	GL50803_102108	29	7	0	GL50803_21474	4	2	2
GL50803_17163	77	74	56	GL50803_102101	29	14	0	GL50803_21505	0	33	19
GL50803_17054	1	61	3	GL50803_17327	25	80	0	GL50803_21628	204	123	344
GL50803_36069	9	63	23	GL50803_16525	25	42	0	GL50803_21750	0	1	5
GL50803_15983	2	32	1	GL50803_14827	21	16	0	GL50803_21942	0	266	104
GL50803_29327	10	30	12	GL50803_2933	21	21	0	GL50803_22204	4	12	2
GL50803_8377	1	19	2	GL50803_101278	21	73	0	GL50803_22543	0	28	9
GL50803_16202	2	17	0	GL50803_6135	21	14	0	GL50803_22677	0	6	0
GL50803_8559	14	10	6	GL50803_9808	21	45	0	GL50803_22808	0	29	7
GL50803_137695	0	10	1	GL50803_32999	21	19	0	GL50803_22850	12	7	12
GL50803_111950	7	9	3	GL50803_10367	21	12	0	GL50803_23004	4	5	5
GL50803_6752	7	8	7	GL50803_112846	21	14	0	GL50803_23017	4	7	12
GL50803_16298	0	8	2	GL50803_12091	17	2	0	GL50803_2323	0	2	2
GL50803_4954	0	6	2	GL50803_8444	17	2	0	GL50803_23300	16	0	7
GL50803_16456	1	6	1	GL50803_16652	17	16	0	GL50803_23552	16	3	7
GL50803_14346	1	6	0	GL50803_17551	17	38	0	GL50803_23767	4	1	2
GL50803_5890	3	5	6	GL50803_94463	17	12	0	GL50803_23833	102	69	73
GL50803_15252	10	5	5	GL50803_93294	17	30	0	GL50803_23888	4	6	0
GL50803_35180	3	5	3	GL50803_24451	13	0	0	GL50803_24321	0	8	0
GL50803_21662	3	5	1	GL50803_8726	13	0	0	GL50803_24425	8	4	7
GL50803_8616	0	5	1	GL50803_6171	13	7	0	GL50803_24451	53	4	16
GL50803_15376	0	5	0	GL50803_9719	13	84	0	GL50803_2452	0	5	9
GL50803_9196	0	5	0	GL50803_2825	8	5	0	GL50803_24537	0	19	0
GL50803_15485	2	4	1	GL50803_11287	8	12	0	GL50803_24662	0	5	0
GL50803_3475	2	4	1	GL50803_9803	8	5	0	GL50803_24842	20	21	19
GL50803_27326	0	4	1	GL50803_137726	8	2	0	GL50803_24880	8	13	0
GL50803_17333	0	4	1	GL50803_16263	8	5	0	GL50803_25205	0	4	0
GL50803_17046	2	4	0	GL50803_17277	8	19	0	GL50803_2562	20	10	9
GL50803_3978	2	4	0	GL50803_14270	8	2	0	GL50803_26199	12	7	14
GL50803_13272	0	4	0	GL50803_16648	8	9	0	GL50803_26364	8	5	12
GL50803_16264	0	4	0	GL50803_17195	8	2	0	GL50803_27059	0	5	0
GL50803_15149	2	3	2	GL50803_92760	8	49	0	GL50803_27266	33	6	19
GL50803_113094	2	3	2	GL50803_10780	8	5	0	GL50803_27310	4	27	31
GL50803_38462	1	3	2	GL50803_23496	8	2	0	GL50803_27521,GL50803_14256	12	13	12
GL50803_14457	0	3	2	GL50803_16368	8	14	0	GL50803_27614	0	4	0
GL50803_12999	5	3	1	GL50803_5744	8	5	0	GL50803_27717	24	20	2
GL50803_12830	5	3	1	GL50803_7030	8	2	0	GL50803_27925	33	46	85
GL50803_17111	2	3	1	GL50803_135886,GL50803_135885	8	2	0	GL50803_28234	4	0	12
GL50803_34701	1	3	1	GL50803_17054	8	9	0	GL50803_2825	24	10	14
GL50803_16761	0	3	1	GL50803_7188	8	12	0	GL50803_28336	0	3	0
GL50803_14661	0	3	1	GL50803_17056	8	16	0	GL50803_28379	0	7	0
GL50803_16729	3	3	0	GL50803_8794	8	14	0	GL50803_28699	0	5	0
GL50803_10825	1	3	0	GL50803_137744	8	2	0	GL50803_29307	0	6	0
GL50803_15192	1	3	0	GL50803_7031	8	5	0	GL50803_29327	16	3	9
GL50803_16760	0	3	0	GL50803_98056	8	23	0	GL50803_2933	8	3	0
GL50803_36168	2	2	6	GL50803_10423	8	0	0	GL50803_29487	4	21	33
GL50803_11244	3	2	2	GL50803_10521	8	7	0	GL50803_2970	12	8	9
GL50803_15190	1	2	1	GL50803_8713	8	0	0	GL50803_2980	0	2	2
GL50803_21232	1	2	1	GL50803_14606	8	7	0	GL50803_3007	0	3	0
GL50803_14608	0	2	1	GL50803_1894	4	5	0	GL50803_3032	12	5	5
GL50803_16568	0	2	1	GL50803_12598	4	12	0	GL50803_3042	0	18	5
GL50803_137746	5	2	0	GL50803_4039	4	0	0	GL50803_30476	4	11	0
GL50803_5871	2	2	0	GL50803_21474	4	0	0	GL50803_3206	12	18	26
GL50803_8172	2	2	0	GL50803_6131	4	0	0	GL50803_3256	0	7	5
GL50803_2011	1	2	0	GL50803_17011	4	5	0	GL50803_32658	0	30	2
GL50803_24043	1	2	0	GL50803_137739	4	0	0	GL50803_32681	0	1	2
GL50803_16373	1	2	0	GL50803_3934	4	0	0	GL50803_32697	0	3	0
GL50803_4331	0	2	0	GL50803_17332	4	0	0	GL50803_32778	8	14	7
GL50803_2661	0	2	0	GL50803_12999	4	2	0	GL50803_3313	4	2	7
GL50803_11384	0	2	0	GL50803_6724	4	0	0	GL50803_33166	4	9	9
GL50803_14174	0	2	0	GL50803_9173	4	7	0	GL50803_3331	49	85	68
GL50803_10269	0	2	0	GL50803_35487	4	0	0	GL50803_33685	4	4	5
GL50803_114216	0	2	0	GL50803_6812	4	5	0	GL50803_33689	0	34	14
GL50803_16658	0	2	0	GL50803_114626	4	0	0	GL50803_33769	16	145	87
GL50803_21082	0	2	0	GL50803_113133	4	7	0	GL50803_33862	53	14	21
GL50803_6757	0	2	0	GL50803_13412	4	9	0	GL50803_33989	20	2	12
GL50803_16450	0	2	0	GL50803_21048	4	0	0	GL50803_3409	0	7	0
GL50803_31309	0	2	0	GL50803_112063	4	0	0	GL50803_34179	0	2	2
GL50803_17389	0	2	0	GL50803_8496	4	7	0	GL50803_35428	0	19	2
GL50803_24133	1	1	3	GL50803_14469	4	5	0	GL50803_3582	0	2	0
GL50803_12741	2	1	2	GL50803_16507	4	16	0	GL50803_3593	0	48	40
GL50803_13282	1	1	2	GL50803_15139	4	2	0	GL50803_36069	0	14	12
GL50803_221692	0	1	2	GL50803_17342	4	0	0	GL50803_3643	0	26	9
GL50803_32606	3	1	1	GL50803_115159	4	7	0	GL50803_3678	20	9	16
GL50803_101194	2	1	1	GL50803_17432	4	9	0	GL50803_37452	4	3	0
GL50803_17119	1	1	1	GL50803_6752	4	0	0	GL50803_37907	4	2	2
GL50803_9718	1	1	1	GL50803_24979	4	0	0	GL50803_37985	0	6	0
GL50803_11613	0	1	1	GL50803_35066	4	0	0	GL50803_3822	0	34	12
GL50803_93103	0	1	1	GL50803_24537	4	9	0	GL50803_3861	0	35	9
GL50803_22112	0	1	1	GL50803_33685	4	2	0	GL50803_3869	0	2	0
GL50803_16526	0	1	1	GL50803_93548	4	28	0	GL50803_3910	29	8	19
GL50803_9079	2	1	0	GL50803_14457	4	5	0	GL50803_39312	0	2	0
GL50803_15049	2	1	0	GL50803_100864	4	7	0	GL50803_3934	57	8	26
GL50803_13346	1	1	0	GL50803_98985	4	2	0	GL50803_40067	0	4	0
GL50803_16975	1	1	0	GL50803_10885	4	12	0	GL50803_40228	0	2	5
GL50803_16111	1	1	0	GL50803_16839	4	0	0	GL50803_4026	0	6	0
GL50803_137705	1	1	0	GL50803_7268	4	0	0	GL50803_4044	0	6	0
GL50803_21502	1	1	0	GL50803_7349	4	2	0	GL50803_40496	0	64	2
GL50803_8210	1	1	0	GL50803_5250	4	0	0	GL50803_40521	0	5	5
GL50803_3993	1	1	0	GL50803_105915	4	0	0	GL50803_40817	4	22	7
GL50803_20782	0	1	0	GL50803_17364	4	12	0	GL50803_41212	0	27	73
GL50803_92739	0	1	0	GL50803_2622	4	0	0	GL50803_4149	0	11	0
GL50803_10840	0	1	0	GL50803_14460	4	0	0	GL50803_41512	24	49	16
GL50803_15867	0	1	0	GL50803_137603	4	0	0	GL50803_4197	0	6	0
GL50803_3367	0	1	0	GL50803_14895	4	0	0	GL50803_4204	0	3	0
GL50803_17261	0	1	0	GL50803_113213	4	2	0	GL50803_4239	57	10	28
GL50803_89535	0	1	0	GL50803_11740	4	0	0	GL50803_4248	0	2	0
GL50803_15399	0	1	0	GL50803_114777	4	0	0	GL50803_4331	0	3	0
GL50803_10802	0	1	0	GL50803_15591	4	0	0	GL50803_4349	0	3	7
GL50803_5567	0	1	0	GL50803_21423	4	0	0	GL50803_4365	0	5	0
GL50803_7723	0	1	0	GL50803_4383	4	0	0	GL50803_4410	180	65	75
GL50803_14602	0	1	0	GL50803_21398	4	2	0	GL50803_4463	4	11	0
GL50803_13776	0	1	0	GL50803_116477	4	0	0	GL50803_4507	0	4	0
GL50803_6026	0	1	0	GL50803_7242	4	12	0	GL50803_4547	110	36	45
GL50803_37711	0	1	0	GL50803_9196	4	0	0	GL50803_4627	4	12	2
GL50803_86680	0	1	0	GL50803_11441	4	2	0	GL50803_4652	29	41	28
GL50803_40995	0	1	0	GL50803_32658	4	0	0	GL50803_4653	0	17	5
GL50803_14436	0	1	0	GL50803_40521	4	0	0	GL50803_480	41	27	24
GL50803_16906	0	1	0	GL50803_104685	4	0	0	GL50803_4812	571	308	231
GL50803_8819	0	1	0	GL50803_7414	4	2	0	GL50803_5010	20	10	7
GL50803_14993	0	1	0	GL50803_15011	4	2	0	GL50803_5161	4	2	2
GL50803_95661	0	1	0	GL50803_7778	4	2	0	GL50803_5188	0	9	0
GL50803_13876	0	1	0	GL50803_36036	4	0	0	GL50803_5328	4	3	2
GL50803_35670	0	1	0	GL50803_2970	4	30	0	GL50803_5333	57	9	28
GL50803_9861	11	188	20	GL50803_14921	4	9	0	GL50803_5346	0	1	2
GL50803_33769	21	129	18	GL50803_86440	4	0	0	GL50803_5359	12	42	19
GL50803_17244	7	86	10	GL50803_17164	4	0	0	GL50803_5375	20	4	14
GL50803_7082	15	63	27	GL50803_1383	4	0	0	GL50803_5593	106	32	54
GL50803_10231	5	52	3	GL50803_22291	4	2	0	GL50803_5604	8	5	7
GL50803_7766	0	41	8	GL50803_5785	4	0	0	GL50803_5649	4	24	16
GL50803_6563	5	24	1	GL50803_3349	0	9	0	GL50803_5659	0	2	0
GL50803_10091	23	91	72	GL50803_137727	0	2	0	GL50803_5744	33	6	12
GL50803_5517	5	21	12	GL50803_3007	0	2	0	GL50803_5768	0	2	0
GL50803_3593	9	34	1	GL50803_16298	0	2	0	GL50803_5785	0	6	0
GL50803_4349	6	16	6	GL50803_15455	0	19	0	GL50803_5795	0	45	2
GL50803_91919	8	74	3	GL50803_11521	0	5	0	GL50803_5800	0	7	14
GL50803_17153	19	102	20	GL50803_112633	0	2	0	GL50803_5809	4	18	0
GL50803_21628	13	122	25	GL50803_8002	0	5	0	GL50803_5810	90	19	52
GL50803_17327	6	90	8	GL50803_15451	0	5	0	GL50803_5845	86	48	80
GL50803_16086	1	37	9	GL50803_15134	0	2	0	GL50803_5890	4	2	2
GL50803_112681	4	35	0	GL50803_101534	0	2	0	GL50803_5942	16	32	24
GL50803_103676	81	270	31	GL50803_22808	0	5	0	GL50803_5947	94	39	64
GL50803_11118	16	91	17	GL50803_17516	0	2	0	GL50803_6022	0	18	5
GL50803_11992	2	60	0	GL50803_33030	0	2	0	GL50803_6026	0	1	2
GL50803_23004	5	38	19	GL50803_3538	0	5	0	GL50803_6133	0	37	12
GL50803_16525	3	74	1	GL50803_7552	0	5	0	GL50803_6135	0	21	7
GL50803_9088	6	9	8	GL50803_10813	0	2	0	GL50803_6148	0	3	0
GL50803_16443	2	16	0	GL50803_14048	0	5	0	GL50803_6171	0	4	12
GL50803_134441	6	8	5	GL50803_114442,GL50803_112519,GL50803_113284,GL50803_92983	0	2	0	GL50803_6184	29	23	24
GL50803_8917	3	15	0	GL50803_102542	0	5	0	GL50803_6226	0	63	7
GL50803_97219	0	37	3	GL50803_17393	0	12	0	GL50803_6242	24	13	9
GL50803_4652	42	125	61	GL50803_28651	0	2	0	GL50803_6262	8	11	9
GL50803_98054	10	57	1	GL50803_1770	0	2	0	GL50803_6283	0	8	0
GL50803_16636	1	14	0	GL50803_41451	0	2	0	GL50803_6289	49	16	28
GL50803_16924	0	7	0	GL50803_5070	0	2	0	GL50803_6304	0	14	0
GL50803_1345	31	129	31	GL50803_12095	0	2	0	GL50803_6330	12	14	14
GL50803_9810	7	33	10	GL50803_21943	0	2	0	GL50803_6372	0	12	0
GL50803_16717	5	6	2	GL50803_30476	0	2	0	GL50803_6430	102	83	129
GL50803_93011	0	6	0	GL50803_16766	0	2	0	GL50803_6464	0	39	7
GL50803_16376	1	16	0	GL50803_3896	0	5	0	GL50803_6469	0	4	0
GL50803_16124	20	101	2	GL50803_113038	0	2	0	GL50803_6564	0	7	0
GL50803_14622	0	37	2	GL50803_7566	0	2	0	GL50803_6617	4	12	0
GL50803_17411	4	63	2	GL50803_17229	0	2	0	GL50803_6633	0	16	14
GL50803_12885	6	36	12	GL50803_23492	0	2	0	GL50803_6687	122	146	245
GL50803_101278	5	50	5	GL50803_14277	0	2	0	GL50803_6709	8	2	2
GL50803_17482	5	50	0	GL50803_114192	0	2	0	GL50803_6744	0	4	0
GL50803_101906	1	10	0	GL50803_16653	0	2	0	GL50803_6752	0	3	0
GL50803_7350	0	5	2	GL50803_13771	0	7	0	GL50803_6835	0	0	9
GL50803_37350	4	5	1	GL50803_28696	0	2	0	GL50803_6939	8	4	0
GL50803_12102	14	73	8	GL50803_103164	0	2	0	GL50803_7007	16	3	14
GL50803_9030	16	63	15	GL50803_8917	0	7	0	GL50803_7009	0	3	2
GL50803_15567	2	29	0	GL50803_16731	0	7	0	GL50803_7030	0	4	7
GL50803_103285	1	9	1	GL50803_6744	0	9	0	GL50803_7031	16	33	14
GL50803_16993	0	9	1	GL50803_11380	0	5	0	GL50803_7082	20	12	2
GL50803_2101	16	21	11	GL50803_5665	0	2	0	GL50803_7110	135	54	71
GL50803_112304	113	444	153	GL50803_6563	0	5	0	GL50803_7130	0	6	0
GL50803_2980	10	32	16	GL50803_3419	0	5	0	GL50803_7188	12	64	9
GL50803_9134	5	4	6	GL50803_4954	0	2	0	GL50803_7195	0	39	14
GL50803_10181	0	4	1	GL50803_9508	0	2	0	GL50803_7204	33	34	40
GL50803_8002	0	4	1	GL50803_112518	0	9	0	GL50803_7207	0	21	0
GL50803_8235	0	4	0	GL50803_10570	0	7	0	GL50803_7233	4	6	0
GL50803_17547	1	108	33	GL50803_10341	0	5	0	GL50803_7242	12	6	0
GL50803_93358	38	156	12	GL50803_7306	0	5	0	GL50803_7244	69	28	7
GL50803_100906	1	11	1	GL50803_9894	0	2	0	GL50803_7270	0	2	0
GL50803_14413	0	7	5	GL50803_14584	0	2	0	GL50803_7287	0	3	14
GL50803_16588	34	145	131	GL50803_16596	0	2	0	GL50803_7309	8	17	2
GL50803_9558	1	13	0	GL50803_6835	0	2	0	GL50803_7323	16	5	9
GL50803_17090	51	80	39	GL50803_6404	0	5	0	GL50803_7350	0	7	0
GL50803_15869	10	64	17	GL50803_9703	0	2	0	GL50803_7439	45	40	64
GL50803_13864	13	64	6	GL50803_22806	0	5	0	GL50803_7522	4	7	2
GL50803_114671	2	16	1	GL50803_7875	0	2	0	GL50803_7532	29	61	56
GL50803_6171	9	57	36	GL50803_16067	0	2	0	GL50803_7569	16	7	7
GL50803_10311	65	192	35	GL50803_14242	0	2	0	GL50803_7588	16	23	7
GL50803_10367	19	59	42	GL50803_17476	0	16	0	GL50803_7662	0	24	7
GL50803_4266	2	24	0	GL50803_7407	0	2	0	GL50803_7766	57	33	56
GL50803_8794	0	9	4	GL50803_94117	0	2	0	GL50803_7789	12	11	16
GL50803_137689	5	3	3	GL50803_35180	0	2	0	GL50803_7796	0	28	21
GL50803_14821	2	3	3	GL50803_16548	0	2	0	GL50803_7870	20	51	56
GL50803_9087	1	3	2	GL50803_13988	0	14	0	GL50803_7875	4	0	2
GL50803_6469	3	3	1	GL50803_15398	0	26	0	GL50803_7878	94	45	68
GL50803_112295	3	3	1	GL50803_3643	0	9	0	GL50803_7896	0	3	0
GL50803_87056	1	3	1	GL50803_15983	0	28	0	GL50803_7909	12	4	2
GL50803_12164	1	3	1	GL50803_2198	0	12	0	GL50803_7950	0	4	5
GL50803_11305	0	3	1	GL50803_6304	0	5	0	GL50803_7953	0	5	2
GL50803_16520	1	3	0	GL50803_14311	0	7	0	GL50803_7962	0	7	5
GL50803_3643	0	3	0	GL50803_13922	0	2	0	GL50803_7966	0	2	0
GL50803_11557	0	3	0	GL50803_12164	0	2	0	GL50803_7999	159	42	99
GL50803_11961	0	3	0	GL50803_12853	0	5	0	GL50803_8001	41	15	26
GL50803_9719	5	58	25	GL50803_8217	0	2	0	GL50803_8044	73	29	12
GL50803_10570	3	14	9	GL50803_115052	0	2	0	GL50803_8064	184	41	101
GL50803_12139	15	36	2	GL50803_16678	0	2	0	GL50803_8074	0	5	0
GL50803_101534	0	8	0	GL50803_3417	0	2	0	GL50803_8118	163	76	177
GL50803_96460	2	29	0	GL50803_114815	0	2	0	GL50803_8163	0	7	0
GL50803_11354	4	21	49	GL50803_20168	0	2	0	GL50803_8172	0	6	0
GL50803_14670	28	26	32	GL50803_14633	0	2	0	GL50803_8217	0	33	19
GL50803_13323	3	5	7	GL50803_3032	0	2	0	GL50803_8235	4	4	7
GL50803_16768	2	5	2	GL50803_112489	0	12	0	GL50803_8250	0	9	2
GL50803_7413	1	5	2	GL50803_16996	0	2	0	GL50803_8329	0	7	0
GL50803_96363	1	5	0	GL50803_5890	0	5	0	GL50803_8360	0	17	0
GL50803_24279	0	5	0	GL50803_104173	0	2	0	GL50803_8394	24	9	19
GL50803_17084	0	5	0	GL50803_8329	0	2	0	GL50803_8407	0	38	2
GL50803_16312	1	7	0	GL50803_1995	0	2	0	GL50803_8426	0	11	31
GL50803_93548	1	7	0	GL50803_112828	0	2	0	GL50803_8444	8	13	7
GL50803_32778	16	62	2	GL50803_91643	0	26	0	GL50803_8445	0	10	0
GL50803_2562	4	9	1	GL50803_15566	0	5	0	GL50803_8462	12	28	7
GL50803_10429	12	44	14	GL50803_16390	0	5	0	GL50803_8496	0	19	2
GL50803_40496	1	25	5	GL50803_12224	0	5	0	GL50803_8528	0	21	21
GL50803_14614	35	78	74	GL50803_11105	0	5	0	GL50803_8560	20	8	16
GL50803_88082	1	8	0	GL50803_137698	0	2	0	GL50803_8587	0	3	0
GL50803_11107	2	4	2	GL50803_8974	0	7	0	GL50803_8621	0	54	38
GL50803_93938	2	4	2	GL50803_4820	0	2	0	GL50803_86468	37	13	14
GL50803_17413	1	4	1	GL50803_112207	0	2	0	GL50803_86511	4	140	108
GL50803_112885	2	4	0	GL50803_112885	0	7	0	GL50803_86593	0	4	0
GL50803_6633	0	4	0	GL50803_16266	0	2	0	GL50803_86600	0	4	0
GL50803_28635	3	2	2	GL50803_8621	0	9	0	GL50803_86676	229	86	68
GL50803_9348	2	2	2	GL50803_16156	0	2	0	GL50803_86681	4	20	0
GL50803_91348	0	2	2	GL50803_16549	0	5	0	GL50803_8682	0	42	9
GL50803_17401	2	2	1	GL50803_14568	0	2	0	GL50803_8692	16	32	24
GL50803_5779	1	2	1	GL50803_15215	0	2	0	GL50803_87056	0	3	0
GL50803_114921	1	2	1	GL50803_13661	0	2	0	GL50803_87058	0	2	0
GL50803_3680	0	2	1	GL50803_8250	0	2	0	GL50803_8708	0	5	0
GL50803_32297	0	2	1	GL50803_14869	0	7	0	GL50803_87202	8	5	2
GL50803_16188	0	2	1	GL50803_15472	0	2	0	GL50803_8726	24	13	28
GL50803_113625	4	2	0	GL50803_16234	0	2	0	GL50803_8741	53	5	14
GL50803_21330	2	2	0	GL50803_3678	0	2	0	GL50803_87446	4	11	0
GL50803_103818	2	2	0	GL50803_7588	0	2	0	GL50803_8745	0	12	14
GL50803_115159	1	2	0	GL50803_10027	0	14	0	GL50803_87577	4	2	0
GL50803_8360	0	2	0	GL50803_87577	0	2	0	GL50803_87677	0	7	19
GL50803_114165	0	2	0	GL50803_96460	0	14	0	GL50803_8770	4	9	5
GL50803_10829	0	2	0	GL50803_16612	0	2	0	GL50803_8789	0	4	2
GL50803_27887	0	2	0	GL50803_8405	0	7	0	GL50803_87926	4	1	5
GL50803_104984	0	2	0	GL50803_29119	0	5	0	GL50803_8794	29	1	16
GL50803_3713	0	2	0	GL50803_17565	0	9	0	GL50803_8805	33	38	31
GL50803_16630	0	2	0	GL50803_14413	0	7	0	GL50803_88082	4	8	7
GL50803_103838	0	2	0	GL50803_12213	0	5	0	GL50803_8822	0	15	9
GL50803_5294	0	2	0	GL50803_14856	0	5	0	GL50803_8826	4	20	24
GL50803_15409	36	127	35	GL50803_41927	0	2	0	GL50803_8854	0	5	9
GL50803_4236	8	11	9	GL50803_13127	0	2	0	GL50803_8855	8	2	9
GL50803_1979	4	11	3	GL50803_102132	0	5	0	GL50803_88581	0	2	0
GL50803_13500	10	65	7	GL50803_11713	0	5	0	GL50803_88765	114	427	332
GL50803_90434	1	9	0	GL50803_13350	0	7	0	GL50803_8903	0	3	0
GL50803_8217	0	16	0	GL50803_3465	0	2	0	GL50803_89050	0	3	0
GL50803_95192	4	7	2	GL50803_16945	0	5	0	GL50803_8916	0	4	2
GL50803_14702	0	7	1	GL50803_112076	0	2	0	GL50803_8917	0	9	12
GL50803_5333	14	22	37	GL50803_8001	0	14	0	GL50803_89347	0	7	2
GL50803_8826	1	10	0	GL50803_10881	0	2	0	GL50803_8978	0	8	0
GL50803_94927	2	5	1	GL50803_10608	0	2	0	GL50803_9011	0	26	5
GL50803_11397	3	53	2					GL50803_9030	61	27	42
GL50803_17570	36	133	11					GL50803_9062	16	51	7
GL50803_11654	39	89	44					GL50803_90872	0	116	89
GL50803_21048	6	6	2					GL50803_91056	0	14	9
GL50803_8727	5	3	6					GL50803_9115	0	8	5
GL50803_16370	3	3	2					GL50803_9117	0	5	2
GL50803_96732	0	3	2					GL50803_9121	4	3	7
GL50803_16902	3	3	1					GL50803_91324	0	11	0
GL50803_112112	1	3	1					GL50803_9134	0	4	0
GL50803_9007	1	3	0					GL50803_91348	0	43	5
GL50803_17388	0	3	0					GL50803_91354	16	4	0
GL50803_86511	7	34	0					GL50803_9148	33	4	19
GL50803_94117	5	20	3					GL50803_91643	16	36	47
GL50803_7287	1	10	3					GL50803_9173	12	8	7
GL50803_4410	14	24	1					GL50803_9183	4	252	174
GL50803_14321	43	58	45					GL50803_91919	8	31	14
GL50803_16567	3	11	0					GL50803_92031	0	0	9
GL50803_16549	0	11	0					GL50803_92132	0	5	0
GL50803_89347	4	8	3					GL50803_92223	4	31	0
GL50803_5665	1	4	3					GL50803_92246	0	32	0
GL50803_8822	0	4	1					GL50803_92498	0	2	2
GL50803_4043	2	4	0					GL50803_9296	16	6	7
GL50803_94653	0	4	0					GL50803_92983	0	10	2
GL50803_9413	17	37	7					GL50803_93002	8	9	2
GL50803_8405	4	9	1					GL50803_9327	0	0	9
GL50803_11287	5	14	8					GL50803_93275	0	10	5
GL50803_10577	0	15	0					GL50803_93278	0	3	0
GL50803_94440	3	10	2					GL50803_93294	0	2	5
GL50803_34684	2	5	0					GL50803_93358	94	271	217
GL50803_12108	3	22	0					GL50803_9348	0	22	0
GL50803_7662	0	11	0					GL50803_93548	8	5	0
GL50803_17230	27	68	11					GL50803_9355	12	1	9
GL50803_16667	2	17	0					GL50803_93551	8	23	24
GL50803_21201	2	6	4					GL50803_93736	0	5	0
GL50803_17000	3	6	2					GL50803_9376	4	5	2
GL50803_112557	1	6	0					GL50803_93938	0	8	12
GL50803_15148	1	13	0					GL50803_94117	0	40	33
GL50803_17478	2	7	1					GL50803_9413	131	145	85
GL50803_29490	1	7	0					GL50803_94322	0	2	0
GL50803_88765	37	132	12					GL50803_94440	0	23	0
GL50803_4812	47	98	37					GL50803_94463	41	12	24
GL50803_8037	2	16	9					GL50803_94653	0	7	5
GL50803_14270	3	10	12					GL50803_94658	0	5	5
GL50803_19436	10	88	25					GL50803_9489	29	17	16
GL50803_11390	10	23	0					GL50803_9503	33	12	7
GL50803_16429	0	15	18					GL50803_9508	0	36	19
GL50803_15600	3	8	0					GL50803_95162	0	1	0
GL50803_8189	1	7	0					GL50803_9558	4	31	2
GL50803_93736	2	6	2					GL50803_95593	0	8	12
GL50803_9355	7	5	11					GL50803_95653	0	6	0
GL50803_17483	0	5	1					GL50803_95787	0	10	5
GL50803_6366	0	5	1					GL50803_9593	0	16	0
GL50803_5346	1	4	3					GL50803_9611	0	3	0
GL50803_23389	2	4	2					GL50803_96460	4	62	35
GL50803_5786	2	4	0					GL50803_96670	20	86	38
GL50803_14758	0	4	0					GL50803_96732	0	4	0
GL50803_5949	0	4	0					GL50803_9697	0	3	2
GL50803_114242	4	3	5					GL50803_96994	0	6	0
GL50803_16357	0	3	5					GL50803_9704	53	63	49
GL50803_7570	1	3	1					GL50803_9719	24	83	7
GL50803_24321	1	3	0					GL50803_97219	0	12	68
GL50803_30233	0	3	0					GL50803_9751	0	6	0
GL50803_2483	0	3	0					GL50803_9779	86	93	106
GL50803_17408	1	2	2					GL50803_9780	16	42	7
GL50803_86855	1	2	2					GL50803_9803	8	13	2
GL50803_16592	2	2	1					GL50803_98054	204	84	134
GL50803_5785	1	2	1					GL50803_98056	8	15	12
GL50803_11566	1	2	1					GL50803_9808	16	12	7
GL50803_9283	0	2	1					GL50803_9810	8	10	19
GL50803_9077	3	2	0					GL50803_9824	0	5	5
GL50803_9117	1	2	0					GL50803_9825	20	58	19
GL50803_16039	1	2	0					GL50803_9827	45	27	42
GL50803_17151	1	2	0					GL50803_9848	98	25	47
GL50803_9352	1	2	0					GL50803_9861	57	157	344
GL50803_101594	0	2	0					GL50803_9894	0	1	2
GL50803_101918	0	2	0					GL50803_9899	0	3	0
GL50803_4018	0	2	0					GL50803_9909	159	303	226
GL50803_16498	0	2	0
GL50803_24590	0	2	0
GL50803_15104	0	2	0
GL50803_14787	0	2	0
GL50803_16806	2	1	2
GL50803_112408	0	1	2
GL50803_13995	0	1	2
GL50803_15487	0	1	2
GL50803_95908	3	1	1
GL50803_7134	3	1	1
GL50803_17405	2	1	1
GL50803_12207	2	1	1
GL50803_14225	1	1	1
GL50803_31998	1	1	1
GL50803_39843	0	1	1
GL50803_87112	0	1	1
GL50803_9045	0	1	1
GL50803_4204	0	1	1
GL50803_8827	0	1	1
GL50803_114247	2	1	0
GL50803_15042	1	1	0
GL50803_8708	1	1	0
GL50803_91099	1	1	0
GL50803_4447	1	1	0
GL50803_15834	1	1	0
GL50803_16237	1	1	0
GL50803_94542	1	1	0
GL50803_15306	1	1	0
GL50803_6835	0	1	0
GL50803_4498	0	1	0
GL50803_12055	0	1	0
GL50803_17149	0	1	0
GL50803_16936	0	1	0
GL50803_33281	0	1	0
GL50803_17312	0	1	0
GL50803_16827	0	1	0
GL50803_112787	0	1	0
GL50803_15530	0	1	0
GL50803_15991	0	1	0
GL50803_8821	0	1	0
GL50803_3345	0	1	0
GL50803_4912	0	1	0
GL50803_30476	0	1	0
GL50803_7679	0	1	0
GL50803_24636	0	1	0
GL50803_8157	0	1	0
GL50803_11312	0	1	0
GL50803_10196	8	27	12
GL50803_9824	5	17	10
GL50803_9808	2	25	2
GL50803_12091	12	12	17
GL50803_6022	7	40	32
GL50803_11683	2	14	8
GL50803_4820	3	7	12
GL50803_14345	9	7	2
GL50803_5845	13	63	48
GL50803_101138	5	6	0
GL50803_16945	0	6	0
GL50803_7796	1	11	2
GL50803_13756	3	10	2
GL50803_5603	0	5	1
GL50803_16547	0	5	1
GL50803_137712	2	5	0
GL50803_16200	1	5	0
GL50803_8163	0	5	0
GL50803_15214	0	14	0
GL50803_8064	25	32	42
GL50803_9909	48	136	19
GL50803_13452	2	8	0
GL50803_8074	2	4	1
GL50803_17251	1	4	1
GL50803_6377	0	4	1
GL50803_10370	0	4	0
GL50803_3098	0	4	0
GL50803_23496	0	4	0
GL50803_8805	3	15	0
GL50803_12216	3	25	0
GL50803_17063	63	111	17
GL50803_23833	16	30	1
GL50803_8044	3	6	4
GL50803_93275	1	6	0
GL50803_40831	1	3	2
GL50803_11105	2	3	1
GL50803_17053	2	3	0
GL50803_16521	0	3	0
GL50803_40228	0	3	0
GL50803_23602	0	3	0
GL50803_14568	0	3	0
GL50803_6289	18	35	37
GL50803_114609	87	231	37
GL50803_17255	8	11	2
GL50803_112076	2	19	0
GL50803_6135	20	73	36
GL50803_101074	15	8	11
GL50803_15124	24	21	35
GL50803_92132	4	5	2
GL50803_102813	0	5	2
GL50803_15832	21	66	59
GL50803_16125	41	104	8
GL50803_14373	26	124	10
GL50803_14497	4	21	7
GL50803_17568	4	16	0
GL50803_1657	7	10	22
GL50803_15251	1	6	1
GL50803_16328	0	6	0
GL50803_86681	1	4	0
GL50803_115239	1	4	0
GL50803_8880	2	2	1
GL50803_15604	1	2	1
GL50803_12046	1	2	1
GL50803_87817	1	2	1
GL50803_14135	0	2	1
GL50803_14375	1	2	0
GL50803_114546	1	2	0
GL50803_14704	1	2	0
GL50803_11164	1	2	0
GL50803_114218	0	2	0
GL50803_16037	0	2	0
GL50803_90122	0	2	0
GL50803_9157	0	2	0
GL50803_15397	0	2	0
GL50803_9848	66	67	116
GL50803_17121	21	64	4
GL50803_27059	9	17	21
GL50803_11486	1	15	15
GL50803_115478	17	39	1
GL50803_17551	2	20	3
GL50803_17304	2	9	0
GL50803_5795	5	14	0
GL50803_14285	35	33	14
GL50803_37907	4	15	22
GL50803_24425	1	5	0
GL50803_14404	0	5	0
GL50803_5359	1	8	3
GL50803_11434	2	17	7
GL50803_1695	1	6	0
GL50803_93551	0	6	0
GL50803_17448	1	3	1
GL50803_10608	3	3	0
GL50803_88369	2	3	0
GL50803_9503	1	3	0
GL50803_15995	1	3	0
GL50803_8496	0	4	1
GL50803_14200	1	4	0
GL50803_16602	0	4	0
GL50803_3042	4	13	2
GL50803_113622	4	13	2
GL50803_7439	16	33	0
GL50803_9704	3	5	0
GL50803_10167	12	41	5
GL50803_7532	1	21	1
GL50803_3349	2	11	0
GL50803_5188	2	7	0
GL50803_13608	30	85	7
GL50803_2825	7	16	23
GL50803_32999	2	9	0
GL50803_14091	38	79	142
GL50803_10870	3	10	0
GL50803_86676	10	27	3
GL50803_22165	9	9	1
GL50803_24537	1	7	2
GL50803_100955	3	6	6
GL50803_7323	2	4	0
GL50803_42285	2	3	1
GL50803_95563	2	3	1
GL50803_11984	0	3	1
GL50803_93002	0	3	1
GL50803_15156	2	3	0
GL50803_10423	1	2	2
GL50803_93278	3	2	0
GL50803_13930	2	2	0
GL50803_32399	0	2	0
GL50803_23185	0	2	0
GL50803_17579	0	2	0
GL50803_16802	0	2	0
GL50803_15035	0	2	0
GL50803_6344	0	2	0
GL50803_14254	0	2	0
GL50803_137703	0	2	0
GL50803_29796	2	1	3
GL50803_13467	0	1	3
GL50803_17192	1	1	2
GL50803_9089	0	1	2
GL50803_15930	0	1	2
GL50803_16650	2	1	1
GL50803_3564	1	1	1
GL50803_16299	1	1	1
GL50803_16556	0	1	1
GL50803_1875	2	1	0
GL50803_13329	2	1	0
GL50803_16522	2	1	0
GL50803_16707	1	1	0
GL50803_16332	1	1	0
GL50803_14669	1	1	0
GL50803_112258	1	1	0
GL50803_14318	1	1	0
GL50803_88245	1	1	0
GL50803_9376	1	1	0
GL50803_95064	1	1	0
GL50803_19294	0	1	0
GL50803_8610	0	1	0
GL50803_7035	0	1	0
GL50803_16681	0	1	0
GL50803_17354	0	1	0
GL50803_2548	0	1	0
GL50803_17011	0	1	0
GL50803_11364	0	1	0
GL50803_11442	0	1	0
GL50803_15307	0	1	0
GL50803_17164	0	1	0
GL50803_3985	0	1	0
GL50803_27925	83	102	10
GL50803_10698	3	10	0
GL50803_10255	5	16	1
GL50803_17143	18	36	4
GL50803_4239	9	6	6
GL50803_17558	0	6	0
GL50803_6330	0	5	3
GL50803_12105	5	5	0
GL50803_14796	2	5	0
GL50803_13561	15	62	143
GL50803_137716	100	146	40
GL50803_480	14	9	18
GL50803_13926	2	4	3
GL50803_41619	3	4	2
GL50803_17055	5	21	0
GL50803_17332	7	14	2
GL50803_104173	3	7	0
GL50803_16220	4	6	0
GL50803_9894	1	6	0
GL50803_9098	1	3	0
GL50803_4627	1	3	0
GL50803_13914	1	3	0
GL50803_7474	0	3	0
GL50803_104031	0	3	0
GL50803_17400	0	3	0
GL50803_16745	13	41	2
GL50803_16653	11	21	1
GL50803_14938	26	106	98
GL50803_9827	2	20	19
GL50803_17393	0	5	0
GL50803_22677	0	8	3
GL50803_22543	0	8	0
GL50803_15398	0	4	2
GL50803_15495	0	4	0
GL50803_17566	0	4	0
GL50803_101810	3	2	2
GL50803_5012	2	2	2
GL50803_17585	2	2	2
GL50803_21474	0	2	1
GL50803_115129	2	2	0
GL50803_113871	1	2	0
GL50803_17460	0	2	0
GL50803_14400	0	2	0
GL50803_4883	0	2	0
GL50803_5749	0	2	0
GL50803_102170	0	2	0
GL50803_114787	16	91	68
GL50803_16969	5	9	11
GL50803_137618	16	14	15
GL50803_95593	3	7	0
GL50803_2970	1	5	6
GL50803_14606	0	14	6
GL50803_41451	3	3	1
GL50803_16709	1	3	1
GL50803_16317	1	3	0
GL50803_6304	0	3	0
GL50803_9485	0	3	0
GL50803_103373	10	39	31
GL50803_102108	14	27	1
GL50803_15215	3	8	4
GL50803_2107	1	4	4
GL50803_9011	3	4	0
GL50803_15247	0	4	0
GL50803_6226	2	14	1
GL50803_9508	0	5	0
GL50803_17195	4	11	6
GL50803_16235	0	11	3
GL50803_3861	1	7	0
GL50803_6439	7	9	27
GL50803_13584	13	12	2
GL50803_116477	54	66	64
GL50803_17265	6	9	3
GL50803_103059	6	9	0
GL50803_10969	0	5	5
GL50803_10538	1	5	0
GL50803_11720	1	5	0
GL50803_15428	2	3	3
GL50803_40521	2	3	2
GL50803_14238	1	2	4
GL50803_9349	2	2	1
GL50803_17412	0	2	1
GL50803_6404	5	2	0
GL50803_17097	1	2	0
GL50803_104866	0	2	0
GL50803_94762	0	2	0
GL50803_20551	1	1	5
GL50803_13832	4	1	2
GL50803_16406	3	1	2
GL50803_17345	2	1	2
GL50803_17132	0	1	2
GL50803_101212	2	1	1
GL50803_3760	2	1	1
GL50803_20195	1	1	1
GL50803_92223	1	1	1
GL50803_16914	1	1	1
GL50803_17288	1	1	1
GL50803_11309	0	1	1
GL50803_5543	0	1	1
GL50803_14117	0	1	1
GL50803_37353	0	1	1
GL50803_15871	0	1	1
GL50803_13651	3	1	0
GL50803_16843	3	1	0
GL50803_16818	1	1	0
GL50803_93693	1	1	0
GL50803_11436	1	1	0
GL50803_16999	0	1	0
GL50803_103125	0	1	0
GL50803_13775	0	1	0
GL50803_16948	0	1	0
GL50803_14628	0	1	0
GL50803_10219	0	1	0
GL50803_13982	0	1	0
GL50803_90872	13	27	3
GL50803_100864	0	8	0
GL50803_137753	4	7	1
GL50803_10882	2	5	2
GL50803_8855	2	5	2
GL50803_8407	0	4	7
GL50803_16967	1	4	0
GL50803_14859	39	36	3
GL50803_13575	7	9	26
GL50803_21423	4	9	0
GL50803_17520	1	3	1
GL50803_8528	1	3	0
GL50803_8944	1	3	0
GL50803_14434	1	3	0
GL50803_112978	0	3	0
GL50803_113892	3	11	0
GL50803_33218	2	10	0
GL50803_8560	22	29	43
GL50803_3678	8	14	8
GL50803_7207	0	4	1
GL50803_32838	0	2	6
GL50803_37161	1	2	1
GL50803_12223	1	2	0
GL50803_7593	0	2	0
GL50803_7268	0	2	0
GL50803_10521	9	22	4
GL50803_3209	3	9	4
GL50803_37452	3	3	0
GL50803_5375	0	4	0
GL50803_16353	3	7	0
GL50803_16804	1	7	0
GL50803_96264	0	5	4
GL50803_16504	2	5	1
GL50803_15955	0	3	12
GL50803_2622	0	2	1
GL50803_4365	1	2	0
GL50803_7875	1	2	0
GL50803_17432	1	2	0
GL50803_8152	0	2	0
GL50803_16596	1	1	7
GL50803_16355	0	1	3
GL50803_91463	4	1	1
GL50803_24372	1	1	1
GL50803_14290	1	1	1
GL50803_16436	0	1	1
GL50803_14934	2	1	0
GL50803_113456	1	1	0
GL50803_17476	0	1	0
GL50803_16540	0	1	0
GL50803_7240	0	1	0
GL50803_13316	0	1	0
GL50803_8250	0	1	0
GL50803_10013	0	1	0
GL50803_9573	0	1	0
GL50803_10708	0	1	0
GL50803_14713	0	1	0
GL50803_38394	0	1	0
GL50803_11165	0	1	0
GL50803_13000	0	1	0
GL50803_21444	3	7	0
GL50803_41212	16	27	1
GL50803_10822	8	40	21
GL50803_13825	1	4	0
GL50803_41927	3	3	6
GL50803_101168	0	3	3
GL50803_14551	9	23	78
GL50803_17243	2	5	1
GL50803_13766	7	7	2
GL50803_4463	24	13	25
GL50803_8445	4	6	0
GL50803_32658	5	4	3
GL50803_14963	2	4	1
GL50803_114751	0	2	3
GL50803_112932	0	2	0
GL50803_8692	3	10	16
GL50803_14742	2	5	4
GL50803_9780	0	8	0
GL50803_9593	2	3	0
GL50803_16532	2	3	0
GL50803_16766	0	4	0
GL50803_15048	0	8	0
GL50803_6367	0	7	1
GL50803_15297	4	6	9
GL50803_8329	1	4	1
GL50803_9062	0	4	1
GL50803_11129	2	3	1
GL50803_17567	3	2	1
GL50803_10232	1	2	1
GL50803_5010	1	2	0
GL50803_7422	2	1	2
GL50803_10976	2	1	1
GL50803_23447	0	1	1
GL50803_10679	0	1	1
GL50803_16922	2	1	0
GL50803_24880	1	1	0
GL50803_17318	1	1	0
GL50803_5744	1	1	0
GL50803_16779	0	1	0
GL50803_14843	0	1	0
GL50803_10712	0	1	0
GL50803_9296	0	1	0
GL50803_17406	0	1	0
GL50803_11389	0	1	0
GL50803_5158	0	1	0
GL50803_16343	7	16	3
GL50803_6812	11	10	30
GL50803_15383	4	17	7
GL50803_17223	7	4	2
GL50803_17430	1	3	0
GL50803_16811	2	2	1
GL50803_11540	0	2	1
GL50803_24842	9	11	2
GL50803_113677	15	25	5
GL50803_8726	7	4	0
GL50803_137754	1	3	0
GL50803_1649	1	2	9
GL50803_103783	3	2	1
GL50803_15334	2	2	1
GL50803_16460	2	2	0
GL50803_86815	0	2	0
GL50803_29708	1	1	3
GL50803_11771	0	1	2
GL50803_6262	2	1	1
GL50803_17627	1	1	1
GL50803_16935	0	1	1
GL50803_16575	1	1	0
GL50803_40369	1	1	0
GL50803_13528	1	1	0
GL50803_17501	0	1	0
GL50803_40517	0	1	0
GL50803_8460	0	1	0
GL50803_17577	0	1	0
GL50803_14364	0	1	0
GL50803_22850	0	1	0
GL50803_12598	0	1	0
GL50803_4964	0	1	0
GL50803_15956	0	1	0
GL50803_13998	0	6	0
GL50803_7578	6	4	15
GL50803_15218	1	2	0
GL50803_14971	0	2	0
GL50803_5171	0	2	0
GL50803_102101	0	4	0
GL50803_16731	0	5	2
GL50803_21411	2	2	0
GL50803_23017	2	2	0
GL50803_16660	0	2	0
GL50803_14983	0	1	2
GL50803_16342	0	1	2
GL50803_17465	0	1	1
GL50803_16718	1	1	0
GL50803_94322	1	1	0
GL50803_17109	1	1	0
GL50803_9741	0	1	0
GL50803_5649	0	1	0
GL50803_13943	0	1	0
GL50803_2777	0	1	0
GL50803_21505	6	12	1
GL50803_16824	8	10	4
GL50803_94463	1	6	0
GL50803_11186	1	16	32
GL50803_3206	28	29	17
GL50803_114777	0	2	1
GL50803_15411	15	16	10
GL50803_11740	2	4	2
GL50803_23492	1	4	1
GL50803_16648	2	5	8
GL50803_7031	2	4	2
GL50803_24451	8	3	24
GL50803_16595	2	2	0
GL50803_95269	1	1	1
GL50803_1894	1	1	1
GL50803_16543	3	1	0
GL50803_4149	0	1	0
GL50803_16266	0	1	0
GL50803_87202	0	1	0
GL50803_7414	1	2	0
GL50803_2098	0	2	0
GL50803_32697	3	5	4
GL50803_8741	5	5	38
GL50803_104982	4	3	18
GL50803_17224	0	2	1
GL50803_103713	0	2	0
GL50803_28336	0	1	1
GL50803_9865	3	1	0
GL50803_3409	1	1	0
GL50803_10791	0	1	0
GL50803_16996	0	1	0
GL50803_21498	0	1	0
GL50803_103855	1	7	9
GL50803_112846	4	4	2
GL50803_22855	7	21	30
GL50803_17105	5	2	0
GL50803_13350	0	2	0
GL50803_113553	0	5	1
GL50803_11380	1	3	5
GL50803_4653	0	4	1
GL50803_2933	1	3	15
GL50803_41512	1	2	1
GL50803_8621	0	2	0
GL50803_23767	1	1	2
GL50803_8842	2	1	1
GL50803_92498	1	1	1
GL50803_2750	0	1	0
GL50803_17254	0	4	0
GL50803_15918	1	2	4
GL50803_113531	3	1	0
GL50803_104150	1	1	0
GL50803_9750	0	1	0
GL50803_4197	0	1	0
GL50803_5883	2	4	4
GL50803_10885	1	2	0
GL50803_15317	2	1	2
GL50803_17404	0	1	1
GL50803_14856	0	1	0
GL50803_9515	18	4	1
GL50803_8916	0	1	0
GL50803_14213	0	2	6
GL50803_15591	7	5	0
GL50803_4039	1	1	1
GL50803_6939	0	1	0
GL50803_22204	0	1	0
GL50803_15110	0	2	1
GL50803_10843	0	1	2
GL50803_13269	0	1	1
GL50803_114462	3	1	0
GL50803_9421	1	1	0
GL50803_18470	1	1	0
GL50803_8978	0	1	0
GL50803_87677	0	1	0
GL50803_137698	0	1	0
GL50803_114776	1	5	0
GL50803_96670	6	2	0
GL50803_10623	0	3	2
GL50803_6408	2	1	4
GL50803_9058	1	1	0
GL50803_113284	0	1	0
GL50803_102034	0	1	0
GL50803_4259	3	2	2
GL50803_12063	1	1	14
GL50803_13922	2	1	1
GL50803_10856	1	1	1
GL50803_17083	0	1	1
GL50803_17277	0	1	1
GL50803_137727	0	1	0
GL50803_92760	0	3	0
GL50803_7188	1	1	3
GL50803_14469	1	1	1
GL50803_17102	1	3	6
GL50803_17249	17	9	6
GL50803_9611	0	1	1
GL50803_33685	3	1	0
GL50803_6139	1	2	6
GL50803_91220	3	1	1
GL50803_11982	0	1	0
GL50803_6464	1	3	1
GL50803_16844	1	4	19
GL50803_14874	0	2	2
GL50803_14895	1	1	0
GL50803_113662	1	2	10
GL50803_17625	0	2	5
GL50803_10524	0	2	8
GL50803_103164	1	1	2
GL50803_15097	2	5	30
GL50803_16891	0	1	2
GL50803_10778	0	1	1
GL50803_14566	0	1	30
GL50803_9173	0	1	1
GL50803_16507	1	1	1
GL50803_6184	0	2	20
GL50803_9720	1	1	0
GL50803_8174	0	1	0
GL50803_4606	2	2	25
GL50803_16363	0	1	12
GL50803_7444	1	1	1
GL50803_14311	0	1	25
GL50803_5249	0	0	21
GL50803_4624	1	0	13
GL50803_11684	0	0	13
GL50803_9148	0	0	12
GL50803_3934	0	0	12
GL50803_10038	0	0	8
GL50803_4344	0	0	6
GL50803_13699	0	0	6
GL50803_13576	2	0	4
GL50803_16380	0	0	4
GL50803_8903	0	0	4
GL50803_114991	0	0	4
GL50803_15139	0	0	4
GL50803_94534	3	0	3
GL50803_103888	1	0	3
GL50803_37578	0	0	3
GL50803_17362	0	0	3
GL50803_8423	0	0	3
GL50803_16839	3	0	2
GL50803_16452	2	0	2
GL50803_9073	1	0	2
GL50803_113673	1	0	2
GL50803_15130	1	0	2
GL50803_5258	1	0	2
GL50803_17231	1	0	2
GL50803_5180	1	0	2
GL50803_17402	1	0	2
GL50803_33660	1	0	2
GL50803_16160	0	0	2
GL50803_114626	0	0	2
GL50803_7831	0	0	2
GL50803_89050	0	0	2
GL50803_10016	0	0	2
GL50803_14180	0	0	2
GL50803_15343	0	0	2
GL50803_5183	0	0	2
GL50803_2616	0	0	2
GL50803_115052	0	0	2
GL50803_14573	0	0	2
GL50803_17082	4	0	1
GL50803_7751	3	0	1
GL50803_137617	3	0	1
GL50803_16716	2	0	1
GL50803_13133	2	0	1
GL50803_15483	2	0	1
GL50803_7721	2	0	1
GL50803_16222	2	0	1
GL50803_14581	1	0	1
GL50803_6372	1	0	1
GL50803_16484	1	0	1
GL50803_103878	1	0	1
GL50803_5672	1	0	1
GL50803_9004	1	0	1
GL50803_16998	1	0	1
GL50803_16973	1	0	1
GL50803_9365	1	0	1
GL50803_8444	1	0	1
GL50803_17613	1	0	1
GL50803_17091	0	0	1
GL50803_115066	0	0	1
GL50803_91354	0	0	1
GL50803_1909	0	0	1
GL50803_33866	0	0	1
GL50803_23630	0	0	1
GL50803_17336	0	0	1
GL50803_22587	0	0	1
GL50803_7966	0	0	1
GL50803_14583	0	0	1
GL50803_16157	0	0	1
GL50803_13382	0	0	1
GL50803_8201	0	0	1
GL50803_12953	0	0	1
GL50803_3465	0	0	1
GL50803_14797	0	0	1
GL50803_10422	0	0	1
GL50803_10939	0	0	1
GL50803_6448	0	0	1
GL50803_16548	0	0	1
GL50803_3341	0	0	1
GL50803_6725	0	0	1
GL50803_17062	0	0	1
GL50803_16699	0	0	1
GL50803_12657	0	0	1
GL50803_27147	0	0	1
GL50803_10527	0	0	1
GL50803_10522	0	0	1
GL50803_17216	0	0	1
GL50803_6680	0	0	1
GL50803_2796	0	0	1
GL50803_17096	0	0	1
GL50803_13590	0	0	1
GL50803_16407	0	0	1
GL50803_103810	0	0	1
GL50803_6530	0	0	1
GL50803_7760	0	0	1
GL50803_14545	0	0	1
GL50803_3869	0	0	1
GL50803_91911	0	0	1
GL50803_4383	8	0	0
GL50803_8564	3	0	0
GL50803_13288	3	0	0
GL50803_32681	3	0	0
GL50803_15364	2	0	0
GL50803_3822	2	0	0
GL50803_15549	2	0	0
GL50803_16321	2	0	0
GL50803_86468	2	0	0
GL50803_17502	2	0	0
GL50803_28379	2	0	0
GL50803_14800	2	0	0
GL50803_24009	2	0	0
GL50803_6081	2	0	0
GL50803_3994	2	0	0
GL50803_35428	2	0	0
GL50803_92645	1	0	0
GL50803_16829	1	0	0
GL50803_16468	1	0	0
GL50803_92246	1	0	0
GL50803_15535	1	0	0
GL50803_6436	1	0	0
GL50803_113987	1	0	0
GL50803_15216	1	0	0
GL50803_13342	1	0	0
GL50803_16678	1	0	0
GL50803_11497	1	0	0
GL50803_114210	1	0	0
GL50803_15289	1	0	0
GL50803_16478	1	0	0
GL50803_11648	1	0	0
GL50803_32908	1	0	0
GL50803_7877	1	0	0
GL50803_5809	1	0	0
GL50803_12230	1	0	0
GL50803_16518	1	0	0
GL50803_11151	1	0	0
GL50803_15109	1	0	0
GL50803_16267	1	0	0
GL50803_137713	1	0	0
GL50803_33663	1	0	0
GL50803_29181	1	0	0
GL50803_14868	1	0	0
GL50803_5823	1	0	0
GL50803_7233	1	0	0
GL50803_7552	1	0	0
GL50803_16236	1	0	0
GL50803_9870	1	0	0
GL50803_16879	1	0	0
GL50803_86761	1	0	0
GL50803_5879	1	0	0
GL50803_7680	1	0	0
GL50803_88735	1	0	0
GL50803_103807	1	0	0
GL50803_4767	1	0	0
GL50803_4264	1	0	0
GL50803_16979	1	0	0
GL50803_13109	1	0	0
GL50803_14095	1	0	0
GL50803_91480	1	0	0
GL50803_7309	1	0	0
GL50803_16795	1	0	0
GL50803_17429	1	0	0
