# Supplementary material for: Identification of Actin Filament-Associated Proteins in Giardia lamblia
Source: Microbiol Spectr. 2021 Jul 21;9(1):10.1128/spectrum.00558-21. doi: 10.1128/spectrum.00558-21 (PMC8552679; doi:10.1128/spectrum.00558-21)
Supplement: SUPPLEMENTAL FILE 4 — Supplemental material. Download SPECTRUM00558-21_Supp_4_seq1.xlsx, XLSX file, 0.1 MB. [file spectrum00558-21_supp_4_seq1.xlsx]

## Sheet: Sheet1
Supplemental Table 4: Primer sequences and workflow for tagging each protein
	Primer sequences and workflow
Gene	Plasmid	Primer Sequences	Episomal or Integrated	Notes
GL50803_4239	pks_4239_mNeonGreen_NEO	F– 5’ ctccaccgcggtggcggccgcGCGCCCTCCCACGCAACT 3’	Integrated	Construct with C-terminal tag, 4239 coding sequence plus 200 base pairs of upstream sequence were amplified from WBC6 genomic DNA. Restriction enzymes NotI-HF and BamHI-HF were used to digest pks mNeonGreen N11 NEO vector; Gibson reaction was used for assembly. BstBI was used for linearization.
		R–5’ cctgaaccgcctccggatccCATCCACTCGAGCTTGACCATCG 3’
GL50803_4259	pks_4259_mNeonGreen_NEO	F–5’ tggagctccaccgcggtggcggccgcAGCGTCATGGCTTCCCGC 3’	Episomal	Construct with C-terminal tag, 4259 coding sequence plus 200 base pairs of upstream sequence were amplified from WBC6 genomic DNA. Restriction enzymes NotI-HF and BamHI-HF were used to digest pks mNeonGreen N11 NEO vector; Gibson reaction was used for assembly.
		R–5’ ctccgcctgaaccgcctccggatccTTTGTTGAGGAGCTCGTTGGC 3’
GL50803_4383	pks_4383_mNeonGreen_Neo	F– 5’ ctccaccgcggtggcggccgcTTATGACGTGTATTCCTTGTG 3’	Integrated	Construct with C-terminal tag, 4383 coding sequence plus 200 base pairs of upstream sequence were amplified from WBC6 genomic DNA. Restriction enzymes NotI-HF and BamHI-HF were used to digest pks mNeonGreen N11 NEO vector; Gibson reaction was used for assembly. AvaI was used for linearization.
		R–5’ cctgaaccgcctccggatccATCCTGAAGAGATCTCAAGTAG 3’
GL50803_4463	pks_4463_mNeonGreen_Neo	F– 5’ tggagctccaccgcggtggcggccgcGTAGACTATATAATAACTGCTTTAGTAGGCCAC 3’	Integrated	Construct with C-terminal tag, 4463 coding sequence plus 200 base pairs of upstream sequence were amplified from WBC6 genomic DNA. Restriction enzymes NotI-HF and BamHI-HF were used to digest pks mNeonGreen N11 NEO vector ; Gibson reaction was used for assembly. NheI was used for linearization.
		R–5’ ctccgcctgaaccgcctccggatccTTCCCGGTCATCGTCAGTG 3’
GL50803_5328	pks_5328_mNeonGreen_Neo	F– 5’ tggagctccaccgcggtggcggccgcCCCGTGGACTCCTTTTTG 3’	Integrated	Construct with C-terminal tag, 5328 coding sequence plus 200 base pairs of upstream sequence were amplified from WBC6 genomic DNA. Restriction enzymes NotI-HF and BamHI-HF were used to digest pks mNeonGreen N11 NEO vector; Gibson reaction was used for assembly. BstBI was used for linearization.
		R–5’ ctccgcctgaaccgcctccggatccAAACTTATCGATCTGGGAGAC 3’
GL50803_5800	pks_5800_mNeonGreen_Neo	F– 5’ ctccaccgcggtggcggccgcCTACAGGTCTTAGTTAGTGCATAG 3’	Integrated	Construct with C-terminal tag, 5800 coding sequence plus 200 base pairs of upstream sequence were amplified from WBC6 genomic DNA. Restriction enzymes NotI-HF and BamHI-HF were used to digest pks mNeonGreen N11 NEO vector; Gibson reaction was used for assembly. XhoI was used for linearization.
		R–5’ cctgaaccgcctccggatccCTTAAGGAGCTTCTCTAGAGTCG 3’
GL50803_5810	pks_5810_mNeonGreen_Neo	F– 5’ ctccaccgcggtggcggccgcTGCCGTATATCATTGTAGTACCG 3’	Episomal	Construct with C-terminal tag, 5810 coding sequence plus 200 base pairs of upstream sequence were amplified from WBC6 genomic DNA. Restriction enzymes NotI-HF and BamHI-HF were used to digest pks mNeonGreen N11 NEO vector; Gibson reaction was used for assembly.
		R–5’ cctgaaccgcctccggatccATTCTTGATGCGCCAGGC 3’
GL50803_6242	pks_6242_mNeonGreen_Neo	F– 5’ ctccaccgcggtggcggccgcAAATTCCGGATTTTACAGAAAAC 3’	Episomal	Construct with C-terminal tag, 6242 coding sequence plus 200 base pairs of upstream sequence were amplified from WBC6 genomic DNA. Restriction enzymes NotI-HF and BamHI-HF were used to digest pks mNeonGreen N11 NEO vector; Gibson reaction was used for assembly.
		R–5’ cctgaaccgcctccggatccTCAGACCTTCTCGGACTTG 3’
GL50803_7323	pks_PPR_ mNeon_7323_PAC	Promoter F–5’ cggccgctctagaactagtggatccGCTCAAGAGAAGATCTTTAGAAATAC 3'	Episomal	Construct with an N-terminal tag, 200 base pairs of upstream sequence of 7323 were amplified as the putative promoter region from WBC6 genomic DNA. Sequences of the mNeonGreen tag was amplified from the mNeonGreen C-18 plasmid were also amplified as well as the coding sequence of 7323. The pks mNeonGreen N11 PAC vector was digested with BamHI-HF and EcoRI-HF restriction enzymes to remove the tag …
		Promoter R–5’ tgctcaccatTTTTTTCGATTATACTAAATTAACTTTTTTG 3’
		mNeonGreen tag F–5’ atcgaaaaaaATGGTGAGCAAGGGCGAGGAG 3’
		mNeonGreen tag R–5’ ccgctcccatGGATCCGCTTCCGCCGGA 3’
		Coding Sequence F–5’ aagcggatccATGGGAGCGGAACTCTCAC 3’
		Coding Sequence R–5’ gatgcaaaggtcgacggaagaattcCTACTGTGCCTCATATTCGTTC 3’
GL50803_8044	pks_8044_mNeonGreen_Neo	F–5' ccaccgcggtggcggccgctctagaATGCCCTGCTACTGTG 3'	Integrated	Construct with C-terminal tag, 8044 coding sequence was amplified from WBC6 genomic DNA. Restriction enzymes NotI-HF and BamHI-HF were used to digest pks mNeonGreen N11 NEO vector; Gibson reaction was used for assembly. HindIII-HF was used for linearization.
		R–5' ccaccgcggtggcggccgctctagaATGCCCTGCTACTGTG 3'
GL50803_8560	pks_8560_mNeon_Neo	F– 5’ ctccaccgcggtggcggccgcCAACGGTGTCTGCAGGCAC 3’	Integrated	Construct with C-terminal tag, 8560 coding sequence plus 200 base pairs of upstream sequence were amplified from WBC6 genomic DNA. Restriction enzymes NotI-HF and BamHI-HF were used to digest pks mNeonGreen N11 NEO vector; Gibson reaction was used for assembly. AgeI was used for linearization.
		R–5’ cctgaaccgcctccggatccGTACGCTGTCATGAATGGATTTG 3’
GL50803_8726	pks_8726_mNeon_Neo	F– 5’ tggagctccaccgcggtggcggccgCAGTTAATTCAAACCGCTG 3’	Episomal	Construct with C-terminal tag, 8726 coding sequence plus 200 base pairs of upstream sequence were amplified from WBC6 genomic DNA. Restriction enzymes ScaI-HF and BamHI-HF were used to digest pks mNeonGreen N11 NEO vector; Gibson reaction was used for assembly.
		R–5’ ctccgcctgaaccgcctccggatccAACCTCAAAGGCAACTGG 3’
GL50803_8854	pks_8854_mNeon_Neo	F– 5’ tggagctccaccgcggtggcggccGCCGAATCCATTGCAGAG 3’	Episomal	Construct with C-terminal tag, 8854 coding sequence plus 200 base pairs of upstream sequence were amplified from WBC6 genomic DNA. Restriction enzymes ScaI-HF and BamHI-HF were used to digest pks mNeonGreen N11 NEO vector; Gibson reaction was used for assembly.
		R–5’ ctccgcctgaaccgcctccggatccTAAATCTGCAGTTGTGAGCAG 3’
GL50803_9030	pks_9030_mNeon_Neo	F– 5’ ctccaccgcggtggcggccgcTTGCCAAGAATTAATTGC 3’	Episomal	Construct with C-terminal tag, 9030 coding sequence plus 200 base pairs of upstream sequence were amplified from WBC6 genomic DNA. Restriction enzymes NotI-HF and BamHI-HF were used to digest pks mNeonGreen N11 NEO vector; Gibson reaction was used for assembly.
		R–5’ cctgaaccgcctccggatccAACATTCTTAGAGTCGGCC 3’
GL50803_9848	pks_9848_mNeon_Neo	F– 5’ ctccaccgcggtggcggccgcAGTGCAAGACATCAGCAAAC 3’	Integrated	Construct with C-terminal tag, 9848 coding sequence plus 200 base pairs of upstream sequence were amplified from WBC6 genomic DNA. Restriction enzymes ScaI-HF and BamHI-HF were used to digest pks mNeonGreen N11 NEO vector; Gibson reaction was used for assembly. AvaI was used for linearization
		R–5’ cctgaaccgcctccggatccACCAGACTTGAAGATCAGG 3’
GL50803_9861	pks_9861_mNeon_Neo	F– 5’ ctccaccgcggtggcggccgcTGTTATGCACAGAGCTGG 3’	Episomal	Construct with C-terminal tag, 9861 coding sequence plus 200 base pairs of upstream sequence were amplified from WBC6 genomic DNA. Restriction enzymes NotI-HF and BamHI-HF were used to digest pks mNeonGreen N11 NEO vector; Gibson reaction was used for assembly.
		R–5’ cctgaaccgcctccggatccGTTCACATCCGACACCGTAG 3’
GL50803_10038	pks_10038_mNeon_Neo	F– 5’ ctccaccgcggtggcggccgcCAGCTAGTGGCCACCATTTTTTC 3’	Episomal	Construct with C-terminal tag, 10038 coding sequence plus 200 base pairs of upstream sequence were amplified from WBC6 genomic DNA. Restriction enzymes NotI-HF and BamHI-HF were used to digest pks mNeonGreen N11 NEO vector; Gibson reaction was used for assembly.
		R–5’ cctgaaccgcctccggatccTATCTTCCAGACTGTTGCAAGTG 3’
GL50803_10429	pks_10429_mNeon_Neo	F– 5’ ctccaccgcggtggcggccgcTCGGAAATGAACACCTGG 3’	Episomal	Construct with C-terminal tag, 10429 coding sequence plus 200 base pairs of upstream sequence were amplified from WBC6 genomic DNA. Restriction enzymes NotI-HF and BamHI-HF were used to digest pks mNeonGreen N11 NEO vector; Gibson reaction was used for assembly.
		R–5’ cctgaaccgcctccggatcCTCCTCTGCCTTCTCTTCG 3’
GL50803_11354	pks_11354_mNeon_Neo	F– 5’ ctccaccgcggtggcggccGCCTTGTCTGGCATAAGATC 3’	Episomal	Construct with C-terminal tag, 11354 coding sequence plus 200 base pairs of upstream sequence were amplified from WBC6 genomic DNA. Restriction enzymes NotI-HF and BamHI-HF were used to digest pks mNeonGreen N11 NEO vector; Gibson reaction was used for assembly.
		R–5’ cctgaaccgcctccggatccCTTAGCTCTCATGGCGTC 3’
GL50803_11684	pks_11684_mNeon_Neo	F– 5’ tggagctccaccgcggtggcggccgcTCCTTTCCGGCTGGGAAG 3’	Integrated	Construct with C-terminal tag, 1935 base pairs of 11684 coding sequence were amplified from WBC6 genomic DNA. Restriction enzymes Not-HF and BamHI-HF were used to digest pks mNeonGreen N11 NEO vector; Gibson reaction was used for assembly. NheI was used for linearization
		R–5’ ctccgcctgaaccgcctccggatccGGCATAGTCGTGTCCAGTCAAT 3’
GL50803_12999	pks_12999_mNeon_Neo	F– 5’ tggagctccaccgcggtggcggccgcGAATAAGCAGAACGACACAAC 3’	Episomal	Construct with C-terminal tag, 12999 coding sequence plus 200 base pairs of upstream sequence were amplified from WBC6 genomic DNA. Restriction enzymes NotI-HF and BamHI-HF were used to digest pks mNeonGreen N11 NEO vector; Gibson reaction was used for assembly.
		R–5’ GCTGATGCCAAGACAGACggatccggaggcggttcaggcggag 3’
GL50803_13774	pks_13774_mNeon_Neo	F– 5’ tggagctccaccgcggtggcggccgcGTTCGGGGGAGTTGTGGAG 3’	Episomal	Construct with C-terminal tag, 13774 coding sequence plus 200 base pairs of upstream sequence were amplified from WBC6 genomic DNA. Restriction enzymes NotI-HF and BamHI-HF were used to digest pks mNeonGreen N11 NEO vector; Gibson reaction was used for assembly.
		R–5’ CGATGATACATGGGCCTTATACCggatccggaggcggttcaggcggag 3’
GL50803_13930	pks_13930_mNeon_Neo	F– 5’ ctccaccgcggtggcggccgcGACGCGGTGGCCGGGGGG 3’	Integrated	Construct with C-terminal tag, 13930 coding sequence plus 200 base pairs of upstream sequence were amplified from WBC6 genomic DNA. Restriction enzymes NotI-HF and BamHI-HF were used to digest pks mNeonGreen N11 NEO vector; Gibson reaction was used for assembly. MluI was used for linearization
		R–5’ cctgaaccgcctccggatccGCTAGTCTCCTTCCAGCGCCGCTCAATAG 3’
GL50803_14213	pks_14213_mNeon_Neo	F– 5’ tggagctccaccgcggtggcggccgcTCATCTCGCTCTTCGTCG 3’	Integrated	Construct with C-terminal tag, 14213 coding sequence plus 200 base pairs of upstream sequence were amplified from WBC6 genomic DNA. Restriction enzymes NotI-HF and BamHI-HF were used to digest pks mNeonGreen N11 NEO vector; Gibson reaction was used for assembly. BstBI was used for linearization
		R–5’ ctccgcctgaaccgcctccggatccCTTGGTGTGCTCCTCTGC 3’
GL50903_14299	pks_14299_mNeon_Neo	F–5’ cttttctgtgactggtgagtactCCAGACTTTCAATTTAACTGGATATGGGG 3’	Episomal	Construct with C-terminal tag, 14299 coding sequence plus 200 base pairs of upstream sequence were amplified from WBC6 genomic DNA. Restriction enzymes ScaI-HF and BamHI-HF were used to digest pks mNeonGreen N11 NEO vector; Gibson reaction was used for assembly.
		R–5’ ctccgcctgaaccgcctccggatCCCTTCTGCGCCGCAACC 3’
GL50803_14551	pks_14551_mNeon_Neo	F– 5’ ctccaccgcggtggcggccgcTACAGGGCGTATGGGTCC3’	Integrated	Construct with C-terminal tag, 14551 coding sequence plus 200 base pairs of upstream sequence were amplified from WBC6 genomic DNA. Restriction enzymes NotI-HF and BamHI-HF were used to digest pks mNeonGreen N11 NEO vector; Gibson reaction was used for assembly. ClaI was used for linearization
		R–5’ cctgaaccgcctccggatccCATAACACGCCAGAGGATTTTAATC 3’
GL50803_15097	pks_15097_mNeon_Neo	F– 5’ ctccaccgcggtggcggccgcTGAGAGGACAGGGCGGTC 3’	Integrated	Construct with C-terminal tag, 15097 coding sequence plus 200 base pairs of upstream sequence were amplified from WBC6 genomic DNA. Restriction enzymes NotI-HF and BamHI-HF were used to digest pks mNeonGreen N11 NEO vector; Gibson reaction was used for assembly. AccI was used for linearization
		R–5’ cctgaaccgcctccggatccCAACTCGAGAGTCATCGGC 3’
GL50803_15124	pks_15124_mNeon_Neo	F– 5’ tggagctccaccgcggtggcggccgcGAATACCGCCTGACGACTC 3’	Episomal	Two sets of primers were used to remove an intron, totaling the entire coding sequence of 15124 plus 200 base pairs upstream for the putative promoter region. Restriction enzymes NotI-HF and BamHI-HF were used to digest pks mNeonGreen N11 NEO vector; All three fragments were assembled using In-Fusion cloning reaction (Takara Bio).
		R–5’ ctacgtcattCATAGCGTTTTAGACTTTCGC 3’
		F– 5’ aaacgctatgAATGACGTAGAGGCTACAATAAAGAGAATTAG 3’
		R–5’ ctccgcctgaaccgcctccggatccGGGCTTGAACTCGGCGTC 3’
GL50803_15591	pks_15591_mNeon_Neo	F– 5’ tggagctccaccgcggtggcggccgcCTTGTCGCTCAACGGAAG 3’	Integrated	Construct with C-terminal tag, 1950 base pairs of 15591 coding sequence were amplified from WBC6 genomic DNA. Restriction enzymes Not-HF and BamHI-HF were used to digest pks mNeonGreen N11 NEO vector; Gibson reaction was used for assembly. PpuMI was used for linearization
		R–5’ ctccgcctgaaccgcctccggatccCAAGTATGTGAAAGCAGCATC 3’
GL50803_16522	pks_16522_mNeon_Neo	F– 5’ tggagctccaccgcggtggcggccgcGTATGCGCACGACGAGGTAC 3’	Integrated	Construct with C-terminal tag, 16522 coding sequence plus 200 base pairs of upstream sequence were amplified from WBC6 genomic DNA. Restriction enzymes NotI-HF and BamHI-HF were used to digest pks mNeonGreen N11 NEO vector; Gibson reaction was used for assembly. PfoI was used for linearization
		R–5’ ctccgcctgaaccgcctccggatccTCTGTAATAGTCTATCCACTGGACAC 3’
GL50803_16844	pks_16844_mNeon_Neo	F– 5’ ctccaccgcggtggcggccgcCTACAGATCCCGTTAAACC 3’	Integrated	Construct with C-terminal tag, 16844 coding sequence plus 200 base pairs of upstream sequence were amplified from WBC6 genomic DNA. Restriction enzymes NotI-HF and BamHI-HF were used to digest pks mNeonGreen N11 NEO vector; Gibson reaction was used for assembly. AvaI was used for linearization
		R–5’ cctgaaccgcctccggatccATAAACAGAGACGTTTGCTAAC 3’
GL50803_17153	pks_17153_mNeon_Neo	F– 5’ ctccaccgcggtggcggccgcATACGTGTTACAGCCTTCTG 3’	Integrated	Construct with C-terminal tag, 17153 coding sequence plus 200 base pairs of upstream sequence were amplified from WBC6 genomic DNA. Restriction enzymes NotI-HF and BamHI-HF were used to digest pks mNeonGreen N11 NEO vector; Gibson reaction was used for assembly. PfoI was used for linearization
		R–5’ cctgaaccgcctccggatccTTTAGCAAGCTTCCAGAAC 3’
GL50803_17230	pks_17230_mNeon_Neo	F– 5’ ctccaccgcggtggcggccgcGCAGCAGAAGCTCAGGAC 3’	Integrated	Construct with C-terminal tag, 17230 coding sequence plus 200 base pairs of upstream sequence were amplified from WBC6 genomic DNA. Restriction enzymes NotI-HF and BamHI-HF were used to digest pks mNeonGreen N11 NEO vector; Gibson reaction was used for assembly. NheI was used for linearization
		R–5’ cctgaaccgcctccggatccACAACATTGCATCAGGAG 3’
GL50803_17255	pks_17255_mNeon_Neo	F– 5’ ctccaccgcggtggcggccgcGATACAATAGCACATCCTCAAAG 3’	Integrated	Construct with C-terminal tag, 17255 coding sequence plus 200 base pairs of upstream sequence were amplified from WBC6 genomic DNA. Restriction enzymes NotI-HF and BamHI-HF were used to digest pks mNeonGreen N11 NEO vector; Gibson reaction was used for assembly. NheI was used for linearization
		R–5’ cctgaaccgcctccggatccATGGAAATTCAAGAACTCC 3’
GL50803_22855	pks_22855_mNeon_Neo	F– 5’ tggagctccaccgcggtggcggccgcGTACTTCACAGATCTTAAAGAATGTCTCC 3’	Integrated	Construct with C-terminal tag, 22855 coding sequence plus 200 base pairs of upstream sequence were amplified from WBC6 genomic DNA. Restriction enzymes NotI-HF and BamHI-HF were used to digest pks mNeonGreen N11 NEO vector; Gibson reaction was used for assembly. AvaI was used for linearization
		R–5’ ctccgcctgaaccgcctccggatccCTTGGACTGGGACTGCGC 3’
GL50803_24451	pks_24451_mNeon_Neo	F– 5’ tggagctccaccgcggtggcggccgCGGCGGGTTCATAGTATATTC 3’	Episomal	Construct with C-terminal tag, 24451 coding sequence plus 200 base pairs of upstream sequence were amplified from WBC6 genomic DNA. Restriction enzymes ScaI-HF and BamHI-HF were used to digest pks mNeonGreen N11 NEO vector; Gibson reaction was used for assembly.
		R–5’ ctccgcctgaaccgcctccggatccGTAGTTGGTCGGCCATGAC 3’
GL50803_27925	pks_27925_mNeon_Neo	F– 5’ tggagctccaccgcggtggcggccgcTGCTGAAGAGGACGTCCC 3’	Episomal	Construct with a C-terminal tag, 200 base pairs of upstream sequence of 27925 were amplified as the putative promoter region from WBC6 genomic DNA. Restriction enzymes NotI-HF and BamHI-HF were used to digest pks mNeonGreen N11 NEO vector; Gibson reaction was used for assembly.
		R–5’ ctccgcctgaaccgcctccggatccGTTGAAAAGGGAGAGGAGG 3’
GL50803_33685	pks_33685_mNeon_Neo	F– 5’ ctccaccgcggtggcggccgcGCTGTACGAAAAGCTGGTG 3’	Integrated	Construct with C-terminal tag, 1992 base pairs of 33685 coding sequence were amplified from WBC6 genomic DNA. Restriction enzymes Not-HF and BamHI-HF were used to digest pks mNeonGreen N11 NEO vector; Gibson reaction was used for assembly. HindIII was used for linearization
		R–5’ cctgaaccgcctccggatccCATATGCTTTTTTGCCGTAAG 3’
GL50803_33989	pks_PPR_mNeonGreen_33989_PAC	Promoter F–5’ tggagctccaccgcggtggcggccgcCTCTGGGTCTTCCATGTC 3'	Episomal	Construct with an N-terminal tag, 200 base pairs of upstream sequence of 33989 were amplified as the putative promoter region as well as the coding sequence of 33989 from WBC6 genomic DNA. Sequences of the mNeonGreen tag from the mNeonGreen C-18 plasmid were also amplified. The pks mNeonGreen N-11 PAC vector was digested with BamHI-HF and EcoRI-HF restriction enzymes to remove the tag. All four f…
		Promoter R–5’ tgctcaccatTTTTAATAGAAAATGCCTCC 3’
		mNeonGreen F–5’ ttctattaaaaATGGTGAGCAAGGGCGAGGAG 3’
		mNeonGreen R–5’ ttctattaaaaATGGTGAGCAAGGGCGAGGAG 3’
		Coding sequence F–5’ aagcggaagcATGCAAAGTTGGCCATTTG 3’
		Coding sequence R–5’ gatgcaaaggtcgacggaagTCAATGTTCACGAAGCTCC 3’
GL50803_21423	pka_21423_mNeon_NEO	F–5' tggagctccaccgcggtggcggccgcGTTCGTCAACGCGCTTCC 3'	Integrated	Construct with C-terminal tag, 1665 base pairs of 21423 coding sequence were amplified from WBC6 genomic DNA. Restriction enzymes Not-HF and BamHI-HF were used to digest pks mNeonGreen N11 NEO vector; Gibson reaction was used for assembly. PpuMI was used for linearization
		R-5' ctccgcctgaaccgcctccggatccCTTCAGTATGGAAAACTTGAGGC 3'
GL50803_101212	pks_101212_mNeon_Neo	F– 5’ tggagctccaccgcggtggcggccgcGCGAGACGAGAATACCTAGAAAAGC 3’	Integrated	Construct with C-terminal tag, 1839 base pairs of 101212 coding sequence were amplified from WBC6 genomic DNA. Restriction enzymes Not-HF and BamHI-HF were used to digest pks mNeonGreen N11 NEO vector; Gibson reaction was used for assembly. ClaI was used for linearization
		R–5’ ctccgcctgaaccgcctccggatccGAGCGAGCACCTGGCTGC 3’
GL50803_102813	pks_102813_mNeon_Neo	F– 5’ ctccaccgcggtggcggccgcTATCCTAGGTGCGTTGAG 3’	Integrated	Construct with C-terminal tag, 498 base pairs of 102813 coding sequence were amplified from WBC6 genomic DNA. Restriction enzymes Not-HF and BamHI-HF were used to digest pks mNeonGreen N11 NEO vector; Gibson reaction was used for assembly. AgeI was used for linearization
		R–5’ cctgaaccgcctccggatccTTTCGAGAGGATATCTACTATCTC 3’
GL50803_103855	pks_103855_mNeon_Neo	F– 5’ ctccaccgcggtggcggccgcATGTCTCAGCAGTTCATTCTC 3’	Integrated	Construct with C-terminal tag, 1361 base pairs of 103855 coding sequence were amplified from WBC6 genomic DNA. Restriction enzymes Not-HF and BamHI-HF were used to digest pks mNeonGreen N11 NEO vector; Gibson reaction was used for assembly. XmaI was used for linearization
		R–5’ cctgaaccgcctccggatccAGAATCTTCAAACTTCTTAAGATATG 3’
GL50803_113622	pks_113622_mNeon_Neo	F– 5’ ctccaccgcggtggcggccgcGCAGCAGAAGCTCAGGAC 3’	Integrated	Construct with C-terminal tag, 2472 base pairs of 113622 coding sequence were amplified from WBC6 genomic DNA. Restriction enzymes Not-HF and BamHI-HF were used to digest pks mNeonGreen N11 NEO vector; Gibson reaction was used for assembly. PpuMI was used for linearization
		R–5’ cctgaaccgcctccggatccACAACATTGCATCAGGAG 3’
GL50803_115478	pks_115478_mNeon_Neo	F– 5’ ctccaccgcggtggcggccgcGACGAGACGCGCCGCGAG 3’	Integrated	Construct with C-terminal tag, 498 base pairs of 115478 coding sequence were amplified from WBC6 genomic DNA. Restriction enzymes Not-HF and BamHI-HF were used to digest pks mNeonGreen N11 NEO vector; Gibson reaction was used for assembly. XhoI was used for linearization
		R–5’ cctgaaccgcctccggatccCAGGTAGCTGAACCTCGCCGG 3’
GL50803_23833	pks_PPR_3HA_23833_PAC	F–5' cgaattggagctccaccgcggtggcggccgcCGACTCTCCCACCGCCCA 3'	Episomal	Construct with an N-terminal tag, 200 base pairs of upstream sequence of 23833 were amplified as the putative promoter region as well as the coding sequence of 23833 from WBC6 genomic DNA. Sequences of the mNeonGreen tag from the mNeonGreen C-18 plasmid were also amplified. The pks mNeonGreen N-11 PAC vector was digested with NotI-HF and EcoRI-HF restriction enzymes to remove the tag. All four fr…
		R–5' ccttgctcaccatTTTATTTTTGAAAGGTTTTTACTCTTTGTTCAGAAAC 3'
		F–5' tttcaaaaataaaATGGTGAGCAAGGGCGAGGAG 3'
		R–5' tctggaaagccatGGATCCGCTTCCGCCGGA 3'
		F–5' cggaagcggatccATGGCTTTCCAGACCAAAG 3'
		R–5' acgatgatgcaaaggtcgacggaagTCAGTTTCCGAGGAAGATC 3'
GL50803_8854	pks_8854_3HA_Neo	F– 5’ gcaggaattcgatatcaagcttGCCGAATCCATTGCAGAG 3'	Integrated	Construct with C-terminal tag, 8854 coding sequence plus 200 base pairs of upstream sequence were amplified from WBC6 genomic DNA. Restriction enzymes AflII and HindIII-HF were used to digest pks 3HA NEO vector; Gibson reaction was used for assembly. XcmI was used for linearization.
		R–5' cgtcataaggatattccttaagTAAATCTGCAGTTGTGAGCAG 3'
GL50803_12999	pks_12999_3HA_Neo	F–5' gcaggaattcgatatcaagcttGAATAAGCAGAACGACACAAC 3'	Integrated	Construct with C-terminal tag, 12999 coding sequence plus 200 base pairs of upstream sequence were amplified from WBC6 genomic DNA. Restriction enzymes AflII and HindIII-HF were used to digest pks 3HA NEO vector; Gibson reaction was used for assembly. PfoI was used for linearization.
		R–5' cgtcataaggatattccttaagGTCTGTCTTGGCATCAGC 3'
GL50803_13774	pks_13774_3HA_Neo	F–5' gcaggaattcgatatcaagcttGTTCGGGGGAGTTGTGGAG 3'	Integrated	Construct with C-terminal tag, 13774 coding sequence plus 200 base pairs of upstream sequence were amplified from WBC6 genomic DNA. Restriction enzymes AflII and HindIII-HF were used to digest pks 3HA NEO vector; Gibson reaction was used for assembly. AccI was used for linearization.
		R–5' cgtcataaggatattccttaagGGTATAAGGCCCATGTATCATCG 3'
GL50803_27925	pks_27925_3HA_Neo	F–5' gcaggaattcgatatcaagcttCAAGGTTGACTTGAACACTC 3'	Integrated	Construct with C-terminal tag, 1290 base pairs of 27925 coding sequence were amplified from WBC6 genomic DNA. Restriction enzymes AflII and HindIII-HF were used to digest pks 3HA NEO vector; Gibson reaction was used for assembly. XcmI was used for linearization.
		R–5' cgtcataaggatattccttaagGTTGAAAAGGGAGAGGAG 3'
GL50803_103855	pks_103855_3HA_Neo	F–5' gcaggaattcgatatcaagcttATGTCTCAGCAGTTCATTCTC 3'	Integrated	Construct with C-terminal tag, 1361 base pairs of 103855 coding sequence were amplified from WBC6 genomic DNA. Restriction enzymes AflII and HindIII-HF were used to digest pks 3HA NEO vector, Gibson reaction was used for assembly. PpumI was used for linearization
		R–5' cgtcataaggatattccttaagAGAATCTTCAAACTTCTTAAGATATG 3'
GL50803_33989	pks_PPR_3HA_33989_PAC	F–5' gcattttctattaaaaatgcttaagCTCTGGGTCTTCCATGTC 3'	Episomal	Construct with an N-terminal tag, 200 base pairs of upstream sequence of 33989 were amplified as the putative promoter region as well as the coding sequence of 33989 from WBC6 genomic DNA. Sequences of the 3HA tag from the pks 3HA NEO plasmid were also amplified. The pks mNeonGreen N-11 PAC vector was digested with BamHI-HF and EcoRI-HF restriction enzymes to remove the tag. All four fragments we…
		R–5' aaggatattcCATTTTTAATAGAAAATGCCTC 3'
		F–5' tattaaaaatgGAATATCCTTATGACGTCCC 3'
		R–5' aactttgcatTCAGGATCCAGCGTAATC 3'
		F–5' cgctggatccATGCAAAGTTGGCCATTTG 3'
		R–5' ctcctgtaattcagttgccaagcttTCAATGTTCACGAAGCTCC 3'
